# Supplementary material for: Reactions of diborenes with terminal alkynes: mechanisms of ligand-controlled anti-selective hydroalkynylation, cycloaddition and C[triple bond, length as m-dash]C triple bond scission
Source: Chem Sci. 2021 Jun 21;12(27):9506–15. doi: 10.1039/d1sc02081a (PMC8314202; doi:10.1039/d1sc02081a)
Supplement: SC-012-D1SC02081A-s002 [file SC-012-D1SC02081A-s002.cif]

# Electronic Supplementary Material (ESI) for Chemical Science.
# This journal is © The Royal Society of Chemistry 2021

####################################################################### 
# 
# This file contains crystal structure data downloaded from the 
# Cambridge Structural Database (CSD) hosted by the Cambridge 
# Crystallographic Data Centre (CCDC).
# 
# Full information about CCDC data access policies and citation 
# guidelines are available at http://www.ccdc.cam.ac.uk/access/V1 
# 
# Audit and citation data items may have been added by the CCDC. 
# Please retain this information to preserve the provenance of 
# this file and to allow appropriate attribution of the data. 
# 
#######################################################################

data_JoMu168_UwSc_a
_database_code_depnum_ccdc_archive 'CCDC 2076364'
loop_
_audit_author_name
_audit_author_address
'Merle Arrowsmith'
;Universitaet Wuerzburg
Germany
;
_audit_update_record             
;
2021-04-09 deposited with the CCDC.	2021-06-02 downloaded from the CCDC.
;
# start Validation Reply Form
_vrf_PLAT911_JoMu168_UwSc_a      
;
PROBLEM: Missing FCF Refl Between Thmin & STh/L=    0.600          5 Report
RESPONSE: Reflections affected by beamstop
;


_audit_creation_method           SHELXL-2018/3
_shelx_SHELXL_version_number     2018/3
_chemical_name_systematic        2-Fc
_chemical_name_common            ?
_chemical_melting_point          ?
_chemical_formula_moiety         'C30 H42 B2 Fe N4, 1.5(C7 H8)'
_chemical_formula_sum            'C40.50 H54 B2 Fe N4'
_chemical_formula_weight         674.34

loop_
_atom_type_symbol
_atom_type_description
_atom_type_scat_dispersion_real
_atom_type_scat_dispersion_imag
_atom_type_scat_source
C C 0.0033 0.0016 'International Tables Vol C Tables 4.2.6.8 and 6.1.1.4'
H H 0.0000 0.0000 'International Tables Vol C Tables 4.2.6.8 and 6.1.1.4'
B B 0.0013 0.0007 'International Tables Vol C Tables 4.2.6.8 and 6.1.1.4'
N N 0.0061 0.0033 'International Tables Vol C Tables 4.2.6.8 and 6.1.1.4'
Fe Fe 0.3463 0.8444 'International Tables Vol C Tables 4.2.6.8 and 6.1.1.4'

_space_group_crystal_system      monoclinic
_space_group_IT_number           14
_space_group_name_H-M_alt        'P 21/n'
_space_group_name_Hall           '-P 2yn'

_shelx_space_group_comment       
;
The symmetry employed for this shelxl refinement is uniquely defined
by the following loop, which should always be used as a source of
symmetry information in preference to the above space-group names.
They are only intended as comments.
;

loop_
_space_group_symop_operation_xyz
'x, y, z'
'-x+1/2, y+1/2, -z+1/2'
'-x, -y, -z'
'x-1/2, -y-1/2, z-1/2'

_cell_length_a                   11.1288(18)
_cell_length_b                   24.205(4)
_cell_length_c                   13.651(2)
_cell_angle_alpha                90
_cell_angle_beta                 95.012(12)
_cell_angle_gamma                90
_cell_volume                     3663.1(11)
_cell_formula_units_Z            4
_cell_measurement_temperature    100(2)
_cell_measurement_reflns_used    9797
_cell_measurement_theta_min      2.25
_cell_measurement_theta_max      26.73


_exptl_special_details           
;
The crystal was immersed in a film of perfluoropolyether oil, mounted on a 
polyimide microloop (MicroMounts of MiTeGen) and transferred to stream of cold 
nitrogen (Bruker Kryoflex2).
;
_exptl_crystal_description       plate
_exptl_crystal_colour            yellow
_exptl_crystal_density_meas      ?
_exptl_crystal_density_method    ?
_exptl_crystal_density_diffrn    1.223
_exptl_crystal_F_000             1444
_exptl_transmission_factor_min   ?
_exptl_transmission_factor_max   ?
_exptl_crystal_size_max          0.39
_exptl_crystal_size_mid          0.22
_exptl_crystal_size_min          0.03
_exptl_absorpt_coefficient_mu    0.446
_shelx_estimated_absorpt_T_min   0.845
_shelx_estimated_absorpt_T_max   0.987
_exptl_absorpt_correction_type   multi-scan
_exptl_absorpt_correction_T_min  0.6506
_exptl_absorpt_correction_T_max  0.7454
_exptl_absorpt_process_details   'SadAbs 2016/2 (Bruker AXS)'
_exptl_absorpt_special_details   ?
_diffrn_ambient_temperature      100(2)
_diffrn_radiation_wavelength     0.71073
_diffrn_radiation_type           MoK\a
_diffrn_radiation_monochromator  'multi-layer mirror'
_diffrn_source                   'microfocus sealed tube (Incoatec ImS)'
_diffrn_measurement_device_type  'Bruker D8 Quest'
_diffrn_measurement_method       '\f and \w scans'
_diffrn_detector                 'CMOS area detector (Photon 100)'
_diffrn_detector_area_resol_mean 10.24
_diffrn_reflns_number            81456
_diffrn_reflns_av_unetI/netI     0.0368
_diffrn_reflns_av_R_equivalents  0.0869
_diffrn_reflns_limit_h_min       -14
_diffrn_reflns_limit_h_max       14
_diffrn_reflns_limit_k_min       -30
_diffrn_reflns_limit_k_max       30
_diffrn_reflns_limit_l_min       -17
_diffrn_reflns_limit_l_max       17
_diffrn_reflns_theta_min         2.253
_diffrn_reflns_theta_max         26.733
_diffrn_reflns_theta_full        26.000
_diffrn_measured_fraction_theta_max 0.999
_diffrn_measured_fraction_theta_full 0.999
_diffrn_reflns_Laue_measured_fraction_max 0.999
_diffrn_reflns_Laue_measured_fraction_full 0.999
_diffrn_reflns_point_group_measured_fraction_max 0.999
_diffrn_reflns_point_group_measured_fraction_full 0.999
_reflns_number_total             7773
_reflns_number_gt                6372
_reflns_threshold_expression     'I > 2\s(I)'
_reflns_Friedel_coverage         0.000
_reflns_Friedel_fraction_max     .
_reflns_Friedel_fraction_full    .

_reflns_special_details          
;
 Reflections were merged by SHELXL according to the crystal
 class for the calculation of statistics and refinement.
 
 _reflns_Friedel_fraction is defined as the number of unique
 Friedel pairs measured divided by the number that would be
 possible theoretically, ignoring centric projections and
 systematic absences.
;

_computing_data_collection       'APEX2 ver. 2014.9 (Bruker AXS)'
_computing_cell_refinement       'Saint+ ver. V8.37A (Bruker AXS)'
_computing_data_reduction        'Saint+ ver. V8.37A (Bruker AXS)'
_computing_structure_solution    'SHELXT (Sheldrick, 2014)'
_computing_structure_refinement  'SHELXL-2018/3 (Sheldrick, 2018)'
_computing_molecular_graphics    'ShelXLe (Huebschle et all, 2011)'
_computing_publication_material  'SHELXL-2018/3 (Sheldrick, 2018)'
_refine_special_details          
;

 Refinement of F^2^ against ALL reflections. The weighted R-factor wR and 
goodness of fit S are based on F^2^, conventional R-factors R are based on F, 
with F set to zero for negative F^2^. The threshold expression of F^2^ > 
2sigma(F^2^) is used only for calculating R-factors(gt) etc. and is not 
relevant to the choice of reflections for refinement. R-factors based on F^2^ 
are statistically about twice as large as those based on F, and R-factors 
based on ALL data will be even larger.
All Hydrogen atoms except H1 were assigned to idealised positions. The coordinate of H1 was refined freely. 
The asymmetric unit contains 1.5 toluene molecules. 
The half one is positioned on an inversion center and was modelled as twofold in a 67:33 ratio, 
with ADPs restrained using SIMU 0.01. 
Five reflexions affected by the beamstop were omitted.


;
_refine_ls_structure_factor_coef Fsqd
_refine_ls_matrix_type           full
_refine_ls_weighting_scheme      calc
_refine_ls_weighting_details     
'w=1/[\s^2^(Fo^2^)+(0.0232P)^2^+2.5066P] where P=(Fo^2^+2Fc^2^)/3'
_atom_sites_solution_primary     ?
_atom_sites_solution_secondary   ?
_atom_sites_solution_hydrogens   mixed
_refine_ls_hydrogen_treatment    mixed
_refine_ls_extinction_method     none
_refine_ls_extinction_coef       .
_refine_ls_number_reflns         7773
_refine_ls_number_parameters     527
_refine_ls_number_restraints     228
_refine_ls_R_factor_all          0.0497
_refine_ls_R_factor_gt           0.0345
_refine_ls_wR_factor_ref         0.0776
_refine_ls_wR_factor_gt          0.0717
_refine_ls_goodness_of_fit_ref   1.046
_refine_ls_restrained_S_all      1.032
_refine_ls_shift/su_max          0.002
_refine_ls_shift/su_mean         0.000

loop_
_atom_site_label
_atom_site_type_symbol
_atom_site_fract_x
_atom_site_fract_y
_atom_site_fract_z
_atom_site_U_iso_or_equiv
_atom_site_adp_type
_atom_site_occupancy
_atom_site_site_symmetry_order
_atom_site_calc_flag
_atom_site_refinement_flags_posn
_atom_site_refinement_flags_adp
_atom_site_refinement_flags_occupancy
_atom_site_disorder_assembly
_atom_site_disorder_group
Fe1 Fe 0.98109(2) 0.10539(2) 0.53851(2) 0.00955(6) Uani 1 1 d . . . . .
C1 C 0.80422(14) 0.17609(6) 0.71693(11) 0.0128(3) Uani 1 1 d . . . . .
N1 N 0.58595(11) 0.21824(5) 0.47667(9) 0.0120(3) Uani 1 1 d . . . . .
B1 B 0.88662(15) 0.20648(7) 0.64389(12) 0.0094(3) Uani 1 1 d . . . . .
N2 N 0.69076(12) 0.28682(5) 0.43115(9) 0.0121(3) Uani 1 1 d . . . . .
C2 C 0.74457(16) 0.15016(7) 0.76997(13) 0.0198(4) Uani 1 1 d . . . . .
H2 H 0.697396 0.129653 0.811921 0.024 Uiso 1 1 calc R U . . .
B2 B 0.82494(15) 0.20581(7) 0.51475(12) 0.0093(3) Uani 1 1 d . . . . .
H1 H 0.8963(16) 0.2293(7) 0.4756(13) 0.015(4) Uiso 1 1 d . . . . .
N3 N 0.80308(11) 0.30498(5) 0.69203(9) 0.0109(3) Uani 1 1 d . . . . .
N4 N 0.99167(11) 0.30774(5) 0.66775(9) 0.0112(3) Uani 1 1 d . . . . .
C20 C 0.70113(13) 0.23722(6) 0.47886(10) 0.0097(3) Uani 1 1 d . . . . .
C21 C 0.50706(15) 0.25386(7) 0.42458(12) 0.0176(3) Uani 1 1 d . . . . .
H21 H 0.422460 0.249003 0.411586 0.021 Uiso 1 1 calc R U . . .
C22 C 0.57215(15) 0.29652(7) 0.39584(12) 0.0179(4) Uani 1 1 d . . . . .
H22 H 0.542616 0.327504 0.358389 0.021 Uiso 1 1 calc R U . . .
C23 C 0.54976(14) 0.16744(7) 0.52598(12) 0.0141(3) Uani 1 1 d . . . . .
H23 H 0.621895 0.152966 0.566850 0.017 Uiso 1 1 calc R U . . .
C24 C 0.45240(15) 0.18031(7) 0.59442(13) 0.0214(4) Uani 1 1 d . . . . .
H24A H 0.432685 0.146705 0.629708 0.032 Uiso 1 1 calc R U . . .
H24B H 0.380017 0.193845 0.555762 0.032 Uiso 1 1 calc R U . . .
H24C H 0.481865 0.208676 0.641823 0.032 Uiso 1 1 calc R U . . .
C25 C 0.50904(16) 0.12349(7) 0.45090(13) 0.0214(4) Uani 1 1 d . . . . .
H25A H 0.489598 0.089446 0.485024 0.032 Uiso 1 1 calc R U . . .
H25B H 0.573917 0.116167 0.408510 0.032 Uiso 1 1 calc R U . . .
H25C H 0.437337 0.136488 0.410700 0.032 Uiso 1 1 calc R U . . .
C26 C 0.79197(15) 0.32516(6) 0.41892(12) 0.0149(3) Uani 1 1 d . . . . .
H26 H 0.858365 0.316443 0.470763 0.018 Uiso 1 1 calc R U . . .
C27 C 0.84001(16) 0.31702(7) 0.31933(13) 0.0222(4) Uani 1 1 d . . . . .
H27A H 0.908956 0.341622 0.313519 0.033 Uiso 1 1 calc R U . . .
H27B H 0.776430 0.325598 0.267302 0.033 Uiso 1 1 calc R U . . .
H27C H 0.865685 0.278560 0.312812 0.033 Uiso 1 1 calc R U . . .
C28 C 0.75242(17) 0.38478(7) 0.43360(14) 0.0237(4) Uani 1 1 d . . . . .
H28A H 0.823221 0.409011 0.437593 0.036 Uiso 1 1 calc R U . . .
H28B H 0.712542 0.387548 0.494640 0.036 Uiso 1 1 calc R U . . .
H28C H 0.696102 0.396038 0.377976 0.036 Uiso 1 1 calc R U . . .
C30 C 0.89791(13) 0.27170(6) 0.67263(10) 0.0095(3) Uani 1 1 d . . . . .
C31 C 0.83860(15) 0.35972(6) 0.69839(12) 0.0158(3) Uani 1 1 d . . . . .
H31 H 0.789067 0.390328 0.711561 0.019 Uiso 1 1 calc R U . . .
C32 C 0.95498(15) 0.36164(6) 0.68266(12) 0.0154(3) Uani 1 1 d . . . . .
H32 H 1.003663 0.393848 0.681810 0.018 Uiso 1 1 calc R U . . .
C33 C 0.67955(13) 0.28748(7) 0.71073(11) 0.0124(3) Uani 1 1 d . . . . .
H33 H 0.665492 0.249699 0.682380 0.015 Uiso 1 1 calc R U . . .
C34 C 0.66808(15) 0.28420(7) 0.82074(12) 0.0179(3) Uani 1 1 d . . . . .
H34A H 0.586490 0.272082 0.832282 0.027 Uiso 1 1 calc R U . . .
H34B H 0.683350 0.320701 0.850313 0.027 Uiso 1 1 calc R U . . .
H34C H 0.727022 0.257705 0.850540 0.027 Uiso 1 1 calc R U . . .
C35 C 0.58516(14) 0.32617(7) 0.66084(12) 0.0170(3) Uani 1 1 d . . . . .
H35A H 0.504465 0.311129 0.667236 0.025 Uiso 1 1 calc R U . . .
H35B H 0.598183 0.329672 0.591028 0.025 Uiso 1 1 calc R U . . .
H35C H 0.592103 0.362602 0.692132 0.025 Uiso 1 1 calc R U . . .
C36 C 1.11685(13) 0.29451(6) 0.64827(11) 0.0128(3) Uani 1 1 d . . . . .
H36 H 1.127144 0.253502 0.652063 0.015 Uiso 1 1 calc R U . . .
C37 C 1.13937(16) 0.31298(7) 0.54466(12) 0.0207(4) Uani 1 1 d . . . . .
H37A H 1.220516 0.301661 0.530240 0.031 Uiso 1 1 calc R U . . .
H37B H 1.132516 0.353281 0.540045 0.031 Uiso 1 1 calc R U . . .
H37C H 1.079554 0.295877 0.497111 0.031 Uiso 1 1 calc R U . . .
C38 C 1.20555(14) 0.32061(7) 0.72593(12) 0.0176(3) Uani 1 1 d . . . . .
H38A H 1.287674 0.308818 0.715386 0.026 Uiso 1 1 calc R U . . .
H38B H 1.186049 0.308881 0.791406 0.026 Uiso 1 1 calc R U . . .
H38C H 1.200072 0.360938 0.721035 0.026 Uiso 1 1 calc R U . . .
C40 C 1.00812(13) 0.16764(6) 0.63869(11) 0.0103(3) Uani 1 1 d . . . . .
C41 C 1.09771(13) 0.16779(6) 0.56809(11) 0.0119(3) Uani 1 1 d . . . . .
H41A H 1.111596 0.197557 0.525156 0.014 Uiso 1 1 calc R U . . .
C42 C 1.16256(14) 0.11654(7) 0.57222(12) 0.0156(3) Uani 1 1 d . . . . .
H42A H 1.225715 0.106618 0.533100 0.019 Uiso 1 1 calc R U . . .
C43 C 1.11522(14) 0.08335(7) 0.64538(12) 0.0162(3) Uani 1 1 d . . . . .
H43A H 1.140546 0.047064 0.663936 0.019 Uiso 1 1 calc R U . . .
C44 C 1.02248(14) 0.11448(6) 0.68606(11) 0.0128(3) Uani 1 1 d . . . . .
H44A H 0.976631 0.101919 0.737209 0.015 Uiso 1 1 calc R U . . .
C45 C 0.82996(13) 0.14179(6) 0.47681(11) 0.0105(3) Uani 1 1 d . . . . .
C46 C 0.90609(14) 0.12501(7) 0.40170(11) 0.0123(3) Uani 1 1 d . . . . .
H46A H 0.937771 0.149239 0.355627 0.015 Uiso 1 1 calc R U . . .
C47 C 0.92689(14) 0.06701(7) 0.40650(11) 0.0140(3) Uani 1 1 d . . . . .
H47A H 0.975583 0.046339 0.365971 0.017 Uiso 1 1 calc R U . . .
C48 C 0.86145(14) 0.04566(6) 0.48310(11) 0.0139(3) Uani 1 1 d . . . . .
H48A H 0.858058 0.008091 0.502787 0.017 Uiso 1 1 calc R U . . .
C49 C 0.80170(13) 0.09108(6) 0.52506(11) 0.0116(3) Uani 1 1 d . . . . .
H49A H 0.750769 0.088228 0.577169 0.014 Uiso 1 1 calc R U . . .
C1_1 C 0.15475(18) 0.49976(7) 0.23911(14) 0.0263(4) Uani 1 1 d . . . . .
C2_1 C 0.1207(2) 0.49361(8) 0.33362(15) 0.0331(5) Uani 1 1 d . . . . .
H2_1 H 0.180179 0.495835 0.387832 0.040 Uiso 1 1 calc R U . . .
C3_1 C 0.0018(2) 0.48428(9) 0.35044(16) 0.0418(6) Uani 1 1 d . . . . .
H3_1 H -0.019743 0.479955 0.415820 0.050 Uiso 1 1 calc R U . . .
C4_1 C -0.0861(2) 0.48123(10) 0.27226(17) 0.0433(6) Uani 1 1 d . . . . .
H4_1 H -0.167954 0.475076 0.283804 0.052 Uiso 1 1 calc R U . . .
C5_1 C -0.0538(2) 0.48719(9) 0.17758(16) 0.0382(5) Uani 1 1 d . . . . .
H5_1 H -0.113547 0.485262 0.123518 0.046 Uiso 1 1 calc R U . . .
C6_1 C 0.06542(18) 0.49596(8) 0.16158(15) 0.0291(4) Uani 1 1 d . . . . .
H6_1 H 0.086983 0.499489 0.096052 0.035 Uiso 1 1 calc R U . . .
C7_1 C 0.28389(18) 0.51031(9) 0.21969(17) 0.0363(5) Uani 1 1 d . . . . .
H7A_1 H 0.286351 0.536854 0.165704 0.054 Uiso 1 1 calc R U . . .
H7B_1 H 0.321459 0.475565 0.201674 0.054 Uiso 1 1 calc R U . . .
H7C_1 H 0.327918 0.525364 0.279067 0.054 Uiso 1 1 calc R U . . .
C1_21 C 0.4453(8) 0.4772(3) 0.5270(7) 0.0304(17) Uani 0.337(9) 1 d G U P A -1
C2_21 C 0.4748(10) 0.4687(3) 0.4313(7) 0.033(2) Uani 0.337(9) 1 d G U P A -1
H2_21 H 0.442320 0.437895 0.394728 0.039 Uiso 0.337(9) 1 calc R U P A -1
C3_21 C 0.5519(11) 0.5051(5) 0.3891(6) 0.038(2) Uani 0.337(9) 1 d G U P A -1
H3_21 H 0.572130 0.499218 0.323685 0.045 Uiso 0.337(9) 1 calc R U P A -1
C4_21 C 0.5995(8) 0.5501(4) 0.4425(8) 0.038(2) Uani 0.337(9) 1 d G U P A -1
H4_21 H 0.652197 0.574979 0.413707 0.045 Uiso 0.337(9) 1 calc R U P A -1
C5_21 C 0.5699(7) 0.5587(3) 0.5382(8) 0.0337(19) Uani 0.337(9) 1 d G U P A -1
H5_21 H 0.602448 0.589419 0.574771 0.040 Uiso 0.337(9) 1 calc R U P A -1
C6_21 C 0.4928(8) 0.5222(4) 0.5804(5) 0.031(2) Uani 0.337(9) 1 d G U P A -1
H6_21 H 0.472637 0.528096 0.645816 0.037 Uiso 0.337(9) 1 calc R U P A -1
C7_21 C 0.3596(13) 0.4393(6) 0.5741(12) 0.046(3) Uani 0.337(9) 1 d . U P A -1
H7A_21 H 0.383562 0.436519 0.644711 0.068 Uiso 0.337(9) 1 calc R U P A -1
H7B_21 H 0.361952 0.402556 0.544132 0.068 Uiso 0.337(9) 1 calc R U P A -1
H7C_21 H 0.277499 0.454145 0.564033 0.068 Uiso 0.337(9) 1 calc R U P A -1
C1_22 C 0.384(4) 0.4483(15) 0.597(3) 0.031(3) Uani 0.163(9) 1 d . U P A -2
H1_22 H 0.336566 0.427911 0.638698 0.037 Uiso 0.163(9) 1 calc R U P A -2
C2_22 C 0.4062(16) 0.4315(7) 0.5050(18) 0.031(3) Uani 0.163(9) 1 d . U P A -2
H2_22 H 0.366495 0.399058 0.480072 0.037 Uiso 0.163(9) 1 calc R U P A -2
C3_22 C 0.486(3) 0.4592(12) 0.442(3) 0.033(3) Uani 0.163(9) 1 d . U P A -2
H3_22 H 0.503579 0.442792 0.382092 0.040 Uiso 0.163(9) 1 calc R U P A -2
C4_22 C 0.534(2) 0.5080(10) 0.4695(18) 0.035(2) Uani 0.163(9) 1 d . U P A -2
C5_22 C 0.517(4) 0.5267(12) 0.558(3) 0.034(3) Uani 0.163(9) 1 d . U P A -2
H5_22 H 0.559247 0.559213 0.579489 0.040 Uiso 0.163(9) 1 calc R U P A -2
C6_22 C 0.440(3) 0.5011(11) 0.6227(17) 0.034(3) Uani 0.163(9) 1 d . U P A -2
H6_22 H 0.425823 0.518494 0.682959 0.040 Uiso 0.163(9) 1 calc R U P A -2
C7_22 C 0.609(3) 0.5373(11) 0.407(3) 0.038(5) Uani 0.163(9) 1 d . U P A -2
H7A_22 H 0.629613 0.573526 0.435218 0.057 Uiso 0.163(9) 1 calc R U P A -2
H7B_22 H 0.565079 0.542149 0.341732 0.057 Uiso 0.163(9) 1 calc R U P A -2
H7C_22 H 0.682715 0.516121 0.399974 0.057 Uiso 0.163(9) 1 calc R U P A -2

loop_
_atom_site_aniso_label
_atom_site_aniso_U_11
_atom_site_aniso_U_22
_atom_site_aniso_U_33
_atom_site_aniso_U_23
_atom_site_aniso_U_13
_atom_site_aniso_U_12
Fe1 0.00929(11) 0.00873(11) 0.01014(11) -0.00223(9) -0.00183(8) 0.00086(9)
C1 0.0136(8) 0.0114(7) 0.0130(8) -0.0032(6) -0.0015(6) 0.0019(6)
N1 0.0094(6) 0.0155(7) 0.0107(6) 0.0003(5) -0.0012(5) 0.0002(5)
B1 0.0098(8) 0.0084(8) 0.0098(8) -0.0012(6) -0.0003(6) -0.0007(6)
N2 0.0131(7) 0.0127(6) 0.0102(6) 0.0025(5) 0.0001(5) 0.0015(5)
C2 0.0226(9) 0.0160(8) 0.0219(9) 0.0036(7) 0.0087(7) -0.0013(7)
B2 0.0088(8) 0.0093(8) 0.0097(8) 0.0007(6) 0.0002(6) -0.0001(6)
N3 0.0102(6) 0.0110(6) 0.0117(6) -0.0018(5) 0.0016(5) 0.0002(5)
N4 0.0112(6) 0.0094(6) 0.0128(6) -0.0004(5) 0.0000(5) -0.0009(5)
C20 0.0117(7) 0.0119(7) 0.0057(7) -0.0017(6) 0.0011(6) 0.0001(6)
C21 0.0108(8) 0.0250(9) 0.0161(8) 0.0011(7) -0.0041(6) 0.0057(7)
C22 0.0164(8) 0.0217(9) 0.0149(8) 0.0035(7) -0.0025(7) 0.0067(7)
C23 0.0124(8) 0.0159(8) 0.0142(8) 0.0004(6) 0.0019(6) -0.0036(6)
C24 0.0180(9) 0.0255(9) 0.0218(9) -0.0038(7) 0.0073(7) -0.0061(7)
C25 0.0208(9) 0.0220(9) 0.0211(9) -0.0057(7) 0.0005(7) -0.0065(7)
C26 0.0164(8) 0.0131(8) 0.0150(8) 0.0037(6) 0.0006(6) -0.0008(6)
C27 0.0243(9) 0.0231(9) 0.0204(9) 0.0041(7) 0.0080(7) -0.0026(7)
C28 0.0304(10) 0.0141(9) 0.0270(10) 0.0047(7) 0.0046(8) 0.0007(7)
C30 0.0112(7) 0.0115(7) 0.0057(7) 0.0000(6) -0.0001(6) -0.0001(6)
C31 0.0176(8) 0.0101(7) 0.0192(8) -0.0038(6) -0.0008(6) 0.0015(6)
C32 0.0174(8) 0.0091(7) 0.0194(8) -0.0018(6) -0.0001(7) -0.0022(6)
C33 0.0091(7) 0.0147(8) 0.0137(8) -0.0010(6) 0.0024(6) -0.0003(6)
C34 0.0158(8) 0.0243(9) 0.0140(8) -0.0003(7) 0.0034(6) 0.0027(7)
C35 0.0128(8) 0.0190(8) 0.0190(8) -0.0004(7) 0.0010(6) 0.0038(6)
C36 0.0096(7) 0.0132(8) 0.0157(8) -0.0019(6) 0.0015(6) -0.0009(6)
C37 0.0220(9) 0.0245(9) 0.0160(8) -0.0018(7) 0.0048(7) -0.0040(7)
C38 0.0141(8) 0.0194(9) 0.0188(8) -0.0019(7) -0.0013(7) -0.0031(7)
C40 0.0116(7) 0.0091(7) 0.0093(7) -0.0028(6) -0.0036(6) -0.0009(6)
C41 0.0092(7) 0.0124(7) 0.0136(8) -0.0027(6) -0.0009(6) -0.0024(6)
C42 0.0092(7) 0.0174(8) 0.0196(8) -0.0069(6) -0.0028(6) 0.0012(6)
C43 0.0156(8) 0.0137(8) 0.0176(8) -0.0043(6) -0.0086(6) 0.0043(6)
C44 0.0160(8) 0.0111(8) 0.0104(7) -0.0006(6) -0.0037(6) 0.0006(6)
C45 0.0081(7) 0.0129(7) 0.0098(7) -0.0009(6) -0.0036(6) 0.0004(6)
C46 0.0110(7) 0.0156(8) 0.0098(7) -0.0020(6) -0.0014(6) 0.0000(6)
C47 0.0124(8) 0.0163(8) 0.0126(8) -0.0070(6) -0.0031(6) 0.0029(6)
C48 0.0145(8) 0.0103(7) 0.0160(8) -0.0033(6) -0.0048(6) -0.0010(6)
C49 0.0092(7) 0.0125(7) 0.0127(7) -0.0016(6) -0.0015(6) -0.0019(6)
C1_1 0.0335(11) 0.0102(8) 0.0338(11) -0.0037(7) -0.0045(8) 0.0043(7)
C2_1 0.0455(13) 0.0202(10) 0.0311(11) -0.0028(8) -0.0109(9) -0.0046(9)
C3_1 0.0596(15) 0.0381(12) 0.0271(11) 0.0021(9) 0.0009(10) -0.0217(11)
C4_1 0.0400(13) 0.0475(14) 0.0417(13) 0.0076(10) 0.0006(10) -0.0221(11)
C5_1 0.0385(12) 0.0400(12) 0.0338(12) 0.0089(9) -0.0104(9) -0.0120(10)
C6_1 0.0379(11) 0.0217(10) 0.0267(10) 0.0047(8) -0.0037(8) 0.0008(8)
C7_1 0.0319(11) 0.0298(11) 0.0462(13) -0.0165(9) -0.0027(9) 0.0112(9)
C1_21 0.028(4) 0.029(4) 0.033(3) -0.009(3) -0.006(3) 0.011(3)
C2_21 0.034(4) 0.033(5) 0.030(4) -0.011(4) -0.005(3) 0.017(4)
C3_21 0.039(4) 0.039(4) 0.035(4) -0.007(4) 0.001(3) 0.015(3)
C4_21 0.034(4) 0.037(4) 0.042(5) -0.004(4) 0.002(4) 0.012(4)
C5_21 0.031(4) 0.031(4) 0.038(4) -0.009(3) -0.003(3) 0.007(3)
C6_21 0.032(4) 0.030(4) 0.029(4) -0.011(3) -0.005(3) 0.009(3)
C7_21 0.042(6) 0.044(6) 0.050(7) 0.003(5) -0.001(5) 0.002(5)
C1_22 0.031(6) 0.028(6) 0.032(6) -0.014(6) -0.003(5) 0.010(6)
C2_22 0.032(5) 0.028(5) 0.030(5) -0.014(5) -0.007(5) 0.013(4)
C3_22 0.034(5) 0.033(5) 0.031(4) -0.012(5) -0.004(4) 0.016(5)
C4_22 0.034(4) 0.035(4) 0.034(4) -0.009(4) -0.004(3) 0.015(4)
C5_22 0.033(5) 0.032(5) 0.034(4) -0.009(4) -0.004(4) 0.011(4)
C6_22 0.035(5) 0.032(5) 0.034(5) -0.011(4) -0.002(4) 0.009(5)
C7_22 0.036(8) 0.041(10) 0.036(8) -0.003(9) 0.003(7) 0.017(8)

_geom_special_details            
;
 All esds (except the esd in the dihedral angle between two l.s. planes)
 are estimated using the full covariance matrix.  The cell esds are taken
 into account individually in the estimation of esds in distances, angles
 and torsion angles; correlations between esds in cell parameters are only
 used when they are defined by crystal symmetry.  An approximate (isotropic)
 treatment of cell esds is used for estimating esds involving l.s. planes.
;

loop_
_geom_bond_atom_site_label_1
_geom_bond_atom_site_label_2
_geom_bond_distance
_geom_bond_site_symmetry_2
_geom_bond_publ_flag
Fe1 C41 2.0092(15) . ?
Fe1 C45 2.0167(15) . ?
Fe1 C49 2.0188(15) . ?
Fe1 C46 2.0342(16) . ?
Fe1 C44 2.0385(16) . ?
Fe1 C40 2.0393(15) . ?
Fe1 C42 2.0495(16) . ?
Fe1 C48 2.0638(15) . ?
Fe1 C43 2.0641(16) . ?
Fe1 C47 2.0699(15) . ?
C1 C2 1.201(2) . ?
C1 B1 1.592(2) . ?
N1 C20 1.3595(19) . ?
N1 C21 1.382(2) . ?
N1 C23 1.475(2) . ?
B1 C30 1.629(2) . ?
B1 C40 1.654(2) . ?
B1 B2 1.835(2) . ?
N2 C20 1.3658(19) . ?
N2 C22 1.385(2) . ?
N2 C26 1.480(2) . ?
C2 H2 0.9500 . ?
B2 C20 1.612(2) . ?
B2 C45 1.636(2) . ?
B2 H1 1.147(17) . ?
N3 C30 1.3717(19) . ?
N3 C31 1.383(2) . ?
N3 C33 1.4818(19) . ?
N4 C30 1.3662(19) . ?
N4 C32 1.387(2) . ?
N4 C36 1.4761(19) . ?
C21 C22 1.340(2) . ?
C21 H21 0.9500 . ?
C22 H22 0.9500 . ?
C23 C25 1.519(2) . ?
C23 C24 1.523(2) . ?
C23 H23 1.0000 . ?
C24 H24A 0.9800 . ?
C24 H24B 0.9800 . ?
C24 H24C 0.9800 . ?
C25 H25A 0.9800 . ?
C25 H25B 0.9800 . ?
C25 H25C 0.9800 . ?
C26 C27 1.517(2) . ?
C26 C28 1.527(2) . ?
C26 H26 1.0000 . ?
C27 H27A 0.9800 . ?
C27 H27B 0.9800 . ?
C27 H27C 0.9800 . ?
C28 H28A 0.9800 . ?
C28 H28B 0.9800 . ?
C28 H28C 0.9800 . ?
C31 C32 1.332(2) . ?
C31 H31 0.9500 . ?
C32 H32 0.9500 . ?
C33 C34 1.520(2) . ?
C33 C35 1.523(2) . ?
C33 H33 1.0000 . ?
C34 H34A 0.9800 . ?
C34 H34B 0.9800 . ?
C34 H34C 0.9800 . ?
C35 H35A 0.9800 . ?
C35 H35B 0.9800 . ?
C35 H35C 0.9800 . ?
C36 C38 1.521(2) . ?
C36 C37 1.525(2) . ?
C36 H36 1.0000 . ?
C37 H37A 0.9800 . ?
C37 H37B 0.9800 . ?
C37 H37C 0.9800 . ?
C38 H38A 0.9800 . ?
C38 H38B 0.9800 . ?
C38 H38C 0.9800 . ?
C40 C44 1.443(2) . ?
C40 C41 1.446(2) . ?
C41 C42 1.434(2) . ?
C41 H41A 0.9500 . ?
C42 C43 1.418(2) . ?
C42 H42A 0.9500 . ?
C43 C44 1.429(2) . ?
C43 H43A 0.9500 . ?
C44 H44A 0.9500 . ?
C45 C49 1.441(2) . ?
C45 C46 1.444(2) . ?
C46 C47 1.423(2) . ?
C46 H46A 0.9500 . ?
C47 C48 1.423(2) . ?
C47 H47A 0.9500 . ?
C48 C49 1.430(2) . ?
C48 H48A 0.9500 . ?
C49 H49A 0.9500 . ?
C1_1 C2_1 1.384(3) . ?
C1_1 C6_1 1.390(3) . ?
C1_1 C7_1 1.506(3) . ?
C2_1 C3_1 1.381(3) . ?
C2_1 H2_1 0.9500 . ?
C3_1 C4_1 1.385(3) . ?
C3_1 H3_1 0.9500 . ?
C4_1 C5_1 1.379(3) . ?
C4_1 H4_1 0.9500 . ?
C5_1 C6_1 1.380(3) . ?
C5_1 H5_1 0.9500 . ?
C6_1 H6_1 0.9500 . ?
C7_1 H7A_1 0.9800 . ?
C7_1 H7B_1 0.9800 . ?
C7_1 H7C_1 0.9800 . ?
C1_21 C2_21 1.3900 . ?
C1_21 C6_21 1.3900 . ?
C1_21 C7_21 1.508(16) . ?
C2_21 C3_21 1.3900 . ?
C2_21 H2_21 0.9500 . ?
C3_21 C4_21 1.3900 . ?
C3_21 H3_21 0.9500 . ?
C4_21 C5_21 1.3900 . ?
C4_21 H4_21 0.9500 . ?
C5_21 C6_21 1.3900 . ?
C5_21 H5_21 0.9500 . ?
C6_21 H6_21 0.9500 . ?
C7_21 H7A_21 0.9800 . ?
C7_21 H7B_21 0.9800 . ?
C7_21 H7C_21 0.9800 . ?
C1_22 C2_22 1.36(4) . ?
C1_22 C6_22 1.45(4) . ?
C1_22 H1_22 0.9500 . ?
C2_22 C3_22 1.45(4) . ?
C2_22 H2_22 0.9500 . ?
C3_22 C4_22 1.34(3) . ?
C3_22 H3_22 0.9500 . ?
C4_22 C5_22 1.31(4) . ?
C4_22 C7_22 1.43(4) . ?
C5_22 C6_22 1.43(4) . ?
C5_22 H5_22 0.9500 . ?
C6_22 H6_22 0.9500 . ?
C7_22 H7A_22 0.9800 . ?
C7_22 H7B_22 0.9800 . ?
C7_22 H7C_22 0.9800 . ?

loop_
_geom_angle_atom_site_label_1
_geom_angle_atom_site_label_2
_geom_angle_atom_site_label_3
_geom_angle
_geom_angle_site_symmetry_1
_geom_angle_site_symmetry_3
_geom_angle_publ_flag
C41 Fe1 C45 104.83(6) . . ?
C41 Fe1 C49 139.78(6) . . ?
C45 Fe1 C49 41.83(6) . . ?
C41 Fe1 C46 102.42(6) . . ?
C45 Fe1 C46 41.77(6) . . ?
C49 Fe1 C46 68.49(6) . . ?
C41 Fe1 C44 68.53(6) . . ?
C45 Fe1 C44 118.27(6) . . ?
C49 Fe1 C44 104.16(6) . . ?
C46 Fe1 C44 157.10(6) . . ?
C41 Fe1 C40 41.84(6) . . ?
C45 Fe1 C40 91.49(6) . . ?
C49 Fe1 C40 105.93(6) . . ?
C46 Fe1 C40 117.89(6) . . ?
C44 Fe1 C40 41.44(6) . . ?
C41 Fe1 C42 41.36(6) . . ?
C45 Fe1 C42 143.68(6) . . ?
C49 Fe1 C42 171.99(7) . . ?
C46 Fe1 C42 119.52(7) . . ?
C44 Fe1 C42 68.33(7) . . ?
C40 Fe1 C42 70.58(6) . . ?
C41 Fe1 C48 170.06(6) . . ?
C45 Fe1 C48 70.44(6) . . ?
C49 Fe1 C48 41.00(6) . . ?
C46 Fe1 C48 68.11(6) . . ?
C44 Fe1 C48 121.37(6) . . ?
C40 Fe1 C48 144.69(6) . . ?
C42 Fe1 C48 140.00(6) . . ?
C41 Fe1 C43 68.76(6) . . ?
C45 Fe1 C43 158.96(6) . . ?
C49 Fe1 C43 131.94(7) . . ?
C46 Fe1 C43 157.32(7) . . ?
C44 Fe1 C43 40.76(6) . . ?
C40 Fe1 C43 70.23(6) . . ?
C42 Fe1 C43 40.34(7) . . ?
C48 Fe1 C43 118.79(6) . . ?
C41 Fe1 C47 130.27(7) . . ?
C45 Fe1 C47 70.34(6) . . ?
C49 Fe1 C47 68.48(6) . . ?
C46 Fe1 C47 40.58(6) . . ?
C44 Fe1 C47 158.78(6) . . ?
C40 Fe1 C47 158.45(6) . . ?
C42 Fe1 C47 117.45(6) . . ?
C48 Fe1 C47 40.26(6) . . ?
C43 Fe1 C47 129.57(6) . . ?
C2 C1 B1 176.01(16) . . ?
C20 N1 C21 110.84(13) . . ?
C20 N1 C23 124.49(13) . . ?
C21 N1 C23 124.64(13) . . ?
C1 B1 C30 109.47(13) . . ?
C1 B1 C40 106.38(12) . . ?
C30 B1 C40 121.01(13) . . ?
C1 B1 B2 114.20(12) . . ?
C30 B1 B2 104.75(11) . . ?
C40 B1 B2 101.09(11) . . ?
C20 N2 C22 110.68(13) . . ?
C20 N2 C26 124.86(13) . . ?
C22 N2 C26 124.46(13) . . ?
C1 C2 H2 180.0 . . ?
C20 B2 C45 113.73(12) . . ?
C20 B2 B1 121.72(12) . . ?
C45 B2 B1 106.99(11) . . ?
C20 B2 H1 103.4(9) . . ?
C45 B2 H1 106.2(9) . . ?
B1 B2 H1 103.1(9) . . ?
C30 N3 C31 110.74(13) . . ?
C30 N3 C33 127.33(13) . . ?
C31 N3 C33 121.82(13) . . ?
C30 N4 C32 110.94(13) . . ?
C30 N4 C36 127.38(13) . . ?
C32 N4 C36 121.67(13) . . ?
N1 C20 N2 104.26(13) . . ?
N1 C20 B2 128.79(13) . . ?
N2 C20 B2 126.43(13) . . ?
C22 C21 N1 107.22(14) . . ?
C22 C21 H21 126.4 . . ?
N1 C21 H21 126.4 . . ?
C21 C22 N2 106.90(14) . . ?
C21 C22 H22 126.5 . . ?
N2 C22 H22 126.5 . . ?
N1 C23 C25 110.68(13) . . ?
N1 C23 C24 110.28(13) . . ?
C25 C23 C24 111.77(14) . . ?
N1 C23 H23 108.0 . . ?
C25 C23 H23 108.0 . . ?
C24 C23 H23 108.0 . . ?
C23 C24 H24A 109.5 . . ?
C23 C24 H24B 109.5 . . ?
H24A C24 H24B 109.5 . . ?
C23 C24 H24C 109.5 . . ?
H24A C24 H24C 109.5 . . ?
H24B C24 H24C 109.5 . . ?
C23 C25 H25A 109.5 . . ?
C23 C25 H25B 109.5 . . ?
H25A C25 H25B 109.5 . . ?
C23 C25 H25C 109.5 . . ?
H25A C25 H25C 109.5 . . ?
H25B C25 H25C 109.5 . . ?
N2 C26 C27 110.54(13) . . ?
N2 C26 C28 110.30(13) . . ?
C27 C26 C28 111.64(14) . . ?
N2 C26 H26 108.1 . . ?
C27 C26 H26 108.1 . . ?
C28 C26 H26 108.1 . . ?
C26 C27 H27A 109.5 . . ?
C26 C27 H27B 109.5 . . ?
H27A C27 H27B 109.5 . . ?
C26 C27 H27C 109.5 . . ?
H27A C27 H27C 109.5 . . ?
H27B C27 H27C 109.5 . . ?
C26 C28 H28A 109.5 . . ?
C26 C28 H28B 109.5 . . ?
H28A C28 H28B 109.5 . . ?
C26 C28 H28C 109.5 . . ?
H28A C28 H28C 109.5 . . ?
H28B C28 H28C 109.5 . . ?
N4 C30 N3 103.78(12) . . ?
N4 C30 B1 130.56(13) . . ?
N3 C30 B1 124.83(13) . . ?
C32 C31 N3 107.46(14) . . ?
C32 C31 H31 126.3 . . ?
N3 C31 H31 126.3 . . ?
C31 C32 N4 107.07(14) . . ?
C31 C32 H32 126.5 . . ?
N4 C32 H32 126.5 . . ?
N3 C33 C34 110.14(13) . . ?
N3 C33 C35 111.17(13) . . ?
C34 C33 C35 111.09(13) . . ?
N3 C33 H33 108.1 . . ?
C34 C33 H33 108.1 . . ?
C35 C33 H33 108.1 . . ?
C33 C34 H34A 109.5 . . ?
C33 C34 H34B 109.5 . . ?
H34A C34 H34B 109.5 . . ?
C33 C34 H34C 109.5 . . ?
H34A C34 H34C 109.5 . . ?
H34B C34 H34C 109.5 . . ?
C33 C35 H35A 109.5 . . ?
C33 C35 H35B 109.5 . . ?
H35A C35 H35B 109.5 . . ?
C33 C35 H35C 109.5 . . ?
H35A C35 H35C 109.5 . . ?
H35B C35 H35C 109.5 . . ?
N4 C36 C38 110.46(13) . . ?
N4 C36 C37 109.73(13) . . ?
C38 C36 C37 112.05(13) . . ?
N4 C36 H36 108.2 . . ?
C38 C36 H36 108.2 . . ?
C37 C36 H36 108.2 . . ?
C36 C37 H37A 109.5 . . ?
C36 C37 H37B 109.5 . . ?
H37A C37 H37B 109.5 . . ?
C36 C37 H37C 109.5 . . ?
H37A C37 H37C 109.5 . . ?
H37B C37 H37C 109.5 . . ?
C36 C38 H38A 109.5 . . ?
C36 C38 H38B 109.5 . . ?
H38A C38 H38B 109.5 . . ?
C36 C38 H38C 109.5 . . ?
H38A C38 H38C 109.5 . . ?
H38B C38 H38C 109.5 . . ?
C44 C40 C41 104.19(13) . . ?
C44 C40 B1 123.15(13) . . ?
C41 C40 B1 129.89(13) . . ?
C44 C40 Fe1 69.25(8) . . ?
C41 C40 Fe1 67.96(8) . . ?
B1 C40 Fe1 112.06(9) . . ?
C42 C41 C40 110.22(14) . . ?
C42 C41 Fe1 70.83(9) . . ?
C40 C41 Fe1 70.20(8) . . ?
C42 C41 H41A 124.9 . . ?
C40 C41 H41A 124.9 . . ?
Fe1 C41 H41A 125.7 . . ?
C43 C42 C41 107.52(14) . . ?
C43 C42 Fe1 70.38(9) . . ?
C41 C42 Fe1 67.81(8) . . ?
C43 C42 H42A 126.2 . . ?
C41 C42 H42A 126.2 . . ?
Fe1 C42 H42A 127.1 . . ?
C42 C43 C44 107.47(14) . . ?
C42 C43 Fe1 69.28(9) . . ?
C44 C43 Fe1 68.66(9) . . ?
C42 C43 H43A 126.3 . . ?
C44 C43 H43A 126.3 . . ?
Fe1 C43 H43A 127.4 . . ?
C43 C44 C40 110.59(14) . . ?
C43 C44 Fe1 70.58(9) . . ?
C40 C44 Fe1 69.31(8) . . ?
C43 C44 H44A 124.7 . . ?
C40 C44 H44A 124.7 . . ?
Fe1 C44 H44A 127.0 . . ?
C49 C45 C46 104.47(13) . . ?
C49 C45 B2 130.34(13) . . ?
C46 C45 B2 121.97(13) . . ?
C49 C45 Fe1 69.16(8) . . ?
C46 C45 Fe1 69.76(9) . . ?
B2 C45 Fe1 109.38(10) . . ?
C47 C46 C45 110.36(14) . . ?
C47 C46 Fe1 71.06(9) . . ?
C45 C46 Fe1 68.46(8) . . ?
C47 C46 H46A 124.8 . . ?
C45 C46 H46A 124.8 . . ?
Fe1 C46 H46A 127.3 . . ?
C48 C47 C46 107.48(14) . . ?
C48 C47 Fe1 69.64(9) . . ?
C46 C47 Fe1 68.37(9) . . ?
C48 C47 H47A 126.3 . . ?
C46 C47 H47A 126.3 . . ?
Fe1 C47 H47A 127.3 . . ?
C47 C48 C49 107.51(14) . . ?
C47 C48 Fe1 70.10(9) . . ?
C49 C48 Fe1 67.81(8) . . ?
C47 C48 H48A 126.2 . . ?
C49 C48 H48A 126.2 . . ?
Fe1 C48 H48A 127.4 . . ?
C48 C49 C45 110.13(14) . . ?
C48 C49 Fe1 71.19(9) . . ?
C45 C49 Fe1 69.01(8) . . ?
C48 C49 H49A 124.9 . . ?
C45 C49 H49A 124.9 . . ?
Fe1 C49 H49A 126.5 . . ?
C2_1 C1_1 C6_1 117.84(19) . . ?
C2_1 C1_1 C7_1 121.69(19) . . ?
C6_1 C1_1 C7_1 120.47(19) . . ?
C3_1 C2_1 C1_1 121.10(19) . . ?
C3_1 C2_1 H2_1 119.4 . . ?
C1_1 C2_1 H2_1 119.4 . . ?
C2_1 C3_1 C4_1 120.2(2) . . ?
C2_1 C3_1 H3_1 119.9 . . ?
C4_1 C3_1 H3_1 119.9 . . ?
C5_1 C4_1 C3_1 119.5(2) . . ?
C5_1 C4_1 H4_1 120.2 . . ?
C3_1 C4_1 H4_1 120.2 . . ?
C4_1 C5_1 C6_1 119.8(2) . . ?
C4_1 C5_1 H5_1 120.1 . . ?
C6_1 C5_1 H5_1 120.1 . . ?
C5_1 C6_1 C1_1 121.55(19) . . ?
C5_1 C6_1 H6_1 119.2 . . ?
C1_1 C6_1 H6_1 119.2 . . ?
C1_1 C7_1 H7A_1 109.5 . . ?
C1_1 C7_1 H7B_1 109.5 . . ?
H7A_1 C7_1 H7B_1 109.5 . . ?
C1_1 C7_1 H7C_1 109.5 . . ?
H7A_1 C7_1 H7C_1 109.5 . . ?
H7B_1 C7_1 H7C_1 109.5 . . ?
C2_21 C1_21 C6_21 120.0 . . ?
C2_21 C1_21 C7_21 121.4(9) . . ?
C6_21 C1_21 C7_21 118.6(9) . . ?
C1_21 C2_21 C3_21 120.0 . . ?
C1_21 C2_21 H2_21 120.0 . . ?
C3_21 C2_21 H2_21 120.0 . . ?
C4_21 C3_21 C2_21 120.0 . . ?
C4_21 C3_21 H3_21 120.0 . . ?
C2_21 C3_21 H3_21 120.0 . . ?
C3_21 C4_21 C5_21 120.0 . . ?
C3_21 C4_21 H4_21 120.0 . . ?
C5_21 C4_21 H4_21 120.0 . . ?
C6_21 C5_21 C4_21 120.0 . . ?
C6_21 C5_21 H5_21 120.0 . . ?
C4_21 C5_21 H5_21 120.0 . . ?
C5_21 C6_21 C1_21 120.0 . . ?
C5_21 C6_21 H6_21 120.0 . . ?
C1_21 C6_21 H6_21 120.0 . . ?
C1_21 C7_21 H7A_21 109.5 . . ?
C1_21 C7_21 H7B_21 109.5 . . ?
H7A_21 C7_21 H7B_21 109.5 . . ?
C1_21 C7_21 H7C_21 109.5 . . ?
H7A_21 C7_21 H7C_21 109.5 . . ?
H7B_21 C7_21 H7C_21 109.5 . . ?
C2_22 C1_22 C6_22 112(3) . . ?
C2_22 C1_22 H1_22 123.9 . . ?
C6_22 C1_22 H1_22 123.9 . . ?
C1_22 C2_22 C3_22 125(2) . . ?
C1_22 C2_22 H2_22 117.4 . . ?
C3_22 C2_22 H2_22 117.4 . . ?
C4_22 C3_22 C2_22 120(3) . . ?
C4_22 C3_22 H3_22 120.1 . . ?
C2_22 C3_22 H3_22 120.1 . . ?
C5_22 C4_22 C3_22 118(3) . . ?
C5_22 C4_22 C7_22 121(3) . . ?
C3_22 C4_22 C7_22 121(3) . . ?
C4_22 C5_22 C6_22 124(3) . . ?
C4_22 C5_22 H5_22 117.9 . . ?
C6_22 C5_22 H5_22 117.9 . . ?
C5_22 C6_22 C1_22 120(3) . . ?
C5_22 C6_22 H6_22 120.1 . . ?
C1_22 C6_22 H6_22 120.1 . . ?
C4_22 C7_22 H7A_22 109.5 . . ?
C4_22 C7_22 H7B_22 109.5 . . ?
H7A_22 C7_22 H7B_22 109.5 . . ?
C4_22 C7_22 H7C_22 109.5 . . ?
H7A_22 C7_22 H7C_22 109.5 . . ?
H7B_22 C7_22 H7C_22 109.5 . . ?

loop_
_geom_torsion_atom_site_label_1
_geom_torsion_atom_site_label_2
_geom_torsion_atom_site_label_3
_geom_torsion_atom_site_label_4
_geom_torsion
_geom_torsion_site_symmetry_1
_geom_torsion_site_symmetry_2
_geom_torsion_site_symmetry_3
_geom_torsion_site_symmetry_4
_geom_torsion_publ_flag
C1 B1 B2 C20 64.75(18) . . . . ?
C30 B1 B2 C20 -55.00(17) . . . . ?
C40 B1 B2 C20 178.52(13) . . . . ?
C1 B1 B2 C45 -68.37(16) . . . . ?
C30 B1 B2 C45 171.88(12) . . . . ?
C40 B1 B2 C45 45.41(14) . . . . ?
C21 N1 C20 N2 2.96(17) . . . . ?
C23 N1 C20 N2 -175.18(13) . . . . ?
C21 N1 C20 B2 -169.08(14) . . . . ?
C23 N1 C20 B2 12.8(2) . . . . ?
C22 N2 C20 N1 -3.17(16) . . . . ?
C26 N2 C20 N1 176.65(13) . . . . ?
C22 N2 C20 B2 169.12(14) . . . . ?
C26 N2 C20 B2 -11.1(2) . . . . ?
C45 B2 C20 N1 43.1(2) . . . . ?
B1 B2 C20 N1 -87.20(19) . . . . ?
C45 B2 C20 N2 -127.29(15) . . . . ?
B1 B2 C20 N2 102.40(17) . . . . ?
C20 N1 C21 C22 -1.69(19) . . . . ?
C23 N1 C21 C22 176.45(14) . . . . ?
N1 C21 C22 N2 -0.34(18) . . . . ?
C20 N2 C22 C21 2.25(18) . . . . ?
C26 N2 C22 C21 -177.58(14) . . . . ?
C20 N1 C23 C25 -111.04(16) . . . . ?
C21 N1 C23 C25 71.07(19) . . . . ?
C20 N1 C23 C24 124.76(16) . . . . ?
C21 N1 C23 C24 -53.1(2) . . . . ?
C20 N2 C26 C27 96.79(17) . . . . ?
C22 N2 C26 C27 -83.41(18) . . . . ?
C20 N2 C26 C28 -139.26(15) . . . . ?
C22 N2 C26 C28 40.5(2) . . . . ?
C32 N4 C30 N3 -0.64(16) . . . . ?
C36 N4 C30 N3 -179.85(13) . . . . ?
C32 N4 C30 B1 169.13(15) . . . . ?
C36 N4 C30 B1 -10.1(2) . . . . ?
C31 N3 C30 N4 0.18(16) . . . . ?
C33 N3 C30 N4 -176.13(13) . . . . ?
C31 N3 C30 B1 -170.35(14) . . . . ?
C33 N3 C30 B1 13.3(2) . . . . ?
C1 B1 C30 N4 145.86(15) . . . . ?
C40 B1 C30 N4 21.7(2) . . . . ?
B2 B1 C30 N4 -91.28(17) . . . . ?
C1 B1 C30 N3 -46.28(19) . . . . ?
C40 B1 C30 N3 -170.44(13) . . . . ?
B2 B1 C30 N3 76.59(17) . . . . ?
C30 N3 C31 C32 0.35(18) . . . . ?
C33 N3 C31 C32 176.90(14) . . . . ?
N3 C31 C32 N4 -0.73(18) . . . . ?
C30 N4 C32 C31 0.88(18) . . . . ?
C36 N4 C32 C31 -179.86(14) . . . . ?
C30 N3 C33 C34 96.43(17) . . . . ?
C31 N3 C33 C34 -79.51(18) . . . . ?
C30 N3 C33 C35 -139.99(15) . . . . ?
C31 N3 C33 C35 44.07(19) . . . . ?
C30 N4 C36 C38 -129.22(15) . . . . ?
C32 N4 C36 C38 51.64(19) . . . . ?
C30 N4 C36 C37 106.76(17) . . . . ?
C32 N4 C36 C37 -72.37(18) . . . . ?
C1 B1 C40 C44 5.47(19) . . . . ?
C30 B1 C40 C44 131.07(15) . . . . ?
B2 B1 C40 C44 -114.06(14) . . . . ?
C1 B1 C40 C41 163.52(14) . . . . ?
C30 B1 C40 C41 -70.9(2) . . . . ?
B2 B1 C40 C41 43.99(18) . . . . ?
C1 B1 C40 Fe1 84.41(12) . . . . ?
C30 B1 C40 Fe1 -149.99(11) . . . . ?
B2 B1 C40 Fe1 -35.12(13) . . . . ?
C44 C40 C41 C42 0.53(16) . . . . ?
B1 C40 C41 C42 -160.64(14) . . . . ?
Fe1 C40 C41 C42 -59.70(11) . . . . ?
C44 C40 C41 Fe1 60.22(10) . . . . ?
B1 C40 C41 Fe1 -100.94(15) . . . . ?
C40 C41 C42 C43 -0.09(17) . . . . ?
Fe1 C41 C42 C43 -59.40(11) . . . . ?
C40 C41 C42 Fe1 59.31(10) . . . . ?
C41 C42 C43 C44 -0.40(17) . . . . ?
Fe1 C42 C43 C44 -58.19(11) . . . . ?
C41 C42 C43 Fe1 57.79(10) . . . . ?
C42 C43 C44 C40 0.76(17) . . . . ?
Fe1 C43 C44 C40 -57.82(11) . . . . ?
C42 C43 C44 Fe1 58.58(11) . . . . ?
C41 C40 C44 C43 -0.78(16) . . . . ?
B1 C40 C44 C43 162.01(13) . . . . ?
Fe1 C40 C44 C43 58.57(11) . . . . ?
C41 C40 C44 Fe1 -59.36(9) . . . . ?
B1 C40 C44 Fe1 103.43(13) . . . . ?
C20 B2 C45 C49 -95.38(18) . . . . ?
B1 B2 C45 C49 41.9(2) . . . . ?
C20 B2 C45 C46 108.21(16) . . . . ?
B1 B2 C45 C46 -114.50(15) . . . . ?
C20 B2 C45 Fe1 -174.07(10) . . . . ?
B1 B2 C45 Fe1 -36.78(13) . . . . ?
C49 C45 C46 C47 -2.11(16) . . . . ?
B2 C45 C46 C47 159.53(13) . . . . ?
Fe1 C45 C46 C47 58.76(11) . . . . ?
C49 C45 C46 Fe1 -60.87(9) . . . . ?
B2 C45 C46 Fe1 100.77(13) . . . . ?
C45 C46 C47 C48 1.62(17) . . . . ?
Fe1 C46 C47 C48 58.85(10) . . . . ?
C45 C46 C47 Fe1 -57.23(10) . . . . ?
C46 C47 C48 C49 -0.42(17) . . . . ?
Fe1 C47 C48 C49 57.63(10) . . . . ?
C46 C47 C48 Fe1 -58.05(10) . . . . ?
C47 C48 C49 C45 -0.92(17) . . . . ?
Fe1 C48 C49 C45 58.13(10) . . . . ?
C47 C48 C49 Fe1 -59.06(10) . . . . ?
C46 C45 C49 C48 1.84(16) . . . . ?
B2 C45 C49 C48 -157.64(14) . . . . ?
Fe1 C45 C49 C48 -59.44(11) . . . . ?
C46 C45 C49 Fe1 61.28(10) . . . . ?
B2 C45 C49 Fe1 -98.20(15) . . . . ?
C6_1 C1_1 C2_1 C3_1 -0.3(3) . . . . ?
C7_1 C1_1 C2_1 C3_1 179.60(19) . . . . ?
C1_1 C2_1 C3_1 C4_1 -0.4(3) . . . . ?
C2_1 C3_1 C4_1 C5_1 0.4(4) . . . . ?
C3_1 C4_1 C5_1 C6_1 0.2(3) . . . . ?
C4_1 C5_1 C6_1 C1_1 -0.9(3) . . . . ?
C2_1 C1_1 C6_1 C5_1 1.0(3) . . . . ?
C7_1 C1_1 C6_1 C5_1 -178.96(18) . . . . ?
C6_21 C1_21 C2_21 C3_21 0.0 . . . . ?
C7_21 C1_21 C2_21 C3_21 178.5(9) . . . . ?
C1_21 C2_21 C3_21 C4_21 0.0 . . . . ?
C2_21 C3_21 C4_21 C5_21 0.0 . . . . ?
C3_21 C4_21 C5_21 C6_21 0.0 . . . . ?
C4_21 C5_21 C6_21 C1_21 0.0 . . . . ?
C2_21 C1_21 C6_21 C5_21 0.0 . . . . ?
C7_21 C1_21 C6_21 C5_21 -178.6(9) . . . . ?
C6_22 C1_22 C2_22 C3_22 6(4) . . . . ?
C1_22 C2_22 C3_22 C4_22 -7(4) . . . . ?
C2_22 C3_22 C4_22 C5_22 7(4) . . . . ?
C2_22 C3_22 C4_22 C7_22 -177(2) . . . . ?
C3_22 C4_22 C5_22 C6_22 -7(5) . . . . ?
C7_22 C4_22 C5_22 C6_22 177(2) . . . . ?
C4_22 C5_22 C6_22 C1_22 6(4) . . . . ?
C2_22 C1_22 C6_22 C5_22 -5(4) . . . . ?

_refine_diff_density_max         0.341
_refine_diff_density_min         -0.391
_refine_diff_density_rms         0.052

_shelx_res_file                  
;
TITL JoMu168_UwSc_a.res in P2(1)/n
    JoMu168_UwSc_a.res
    created by SHELXL-2018/3 at 09:55:06 on 15-Jul-2020
REM Old TITL JoMu168_UwSc in P2(1)/n
REM SHELXT solution in P2(1)/n
REM R1 0.111,  Rweak 0.008,  Alpha 0.041,  Orientation as input
REM Formula found by SHELXT:  C40 B2 N5 Fe
CELL  0.71073  11.12882   24.20496   13.65094   90.0000   95.0122   90.0000
ZERR    4.000   0.00181    0.00434    0.00219    0.0000    0.0118    0.0000
rem  above ESDs are from Monte-Carlo simulation
rem CELL  0.71073  11.1288  24.2050  13.6509   90.000   95.012   90.000
rem ZERR    4.000   0.0004   0.0009   0.0006    0.000    0.002    0.000
LATT  1
SYMM 1/2-X, 1/2+Y, 1/2-Z
SFAC C H B N FE
UNIT 162 216 8 16 4
TEMP -173.150
SIZE 0.03 0.22 0.39
L.S. 100
BOND $H
LIST 4
CONF
SHEL 999 0.79
OMIT  -1   1   1
OMIT     1   0   3
OMIT -1   0   1
OMIT 2   1   1
OMIT  1   3   0
ACTA 52
FMAP 2
PLAN 20
WGHT    0.023200    2.506600
FVAR       0.37054   0.67420
FE1   5    0.981093    0.105392    0.538512    11.00000    0.00929    0.00873 =
         0.01014   -0.00223   -0.00183    0.00086
C1    1    0.804219    0.176094    0.716934    11.00000    0.01359    0.01143 =
         0.01300   -0.00318   -0.00148    0.00195
N1    4    0.585948    0.218239    0.476666    11.00000    0.00941    0.01549 =
         0.01068    0.00027   -0.00118    0.00016
B1    3    0.886616    0.206484    0.643891    11.00000    0.00980    0.00843 =
         0.00984   -0.00120   -0.00031   -0.00075
N2    4    0.690764    0.286820    0.431154    11.00000    0.01306    0.01275 =
         0.01022    0.00252    0.00006    0.00149
C2    1    0.744571    0.150162    0.769973    11.00000    0.02257    0.01602 =
         0.02191    0.00365    0.00875   -0.00130
AFIX 163
H2    2    0.697396    0.129653    0.811921    11.00000   -1.20000
AFIX   0
B2    3    0.824944    0.205807    0.514751    11.00000    0.00876    0.00933 =
         0.00969    0.00074    0.00023   -0.00012
H1    2    0.896279    0.229339    0.475584    11.00000    0.01457
N3    4    0.803078    0.304978    0.692034    11.00000    0.01018    0.01100 =
         0.01169   -0.00178    0.00161    0.00018
N4    4    0.991673    0.307744    0.667747    11.00000    0.01121    0.00943 =
         0.01283   -0.00036    0.00001   -0.00095
C20   1    0.701126    0.237223    0.478865    11.00000    0.01165    0.01189 =
         0.00567   -0.00169    0.00105    0.00007
C21   1    0.507058    0.253864    0.424577    11.00000    0.01081    0.02496 =
         0.01614    0.00109   -0.00410    0.00566
AFIX  43
H21   2    0.422460    0.249003    0.411586    11.00000   -1.20000
AFIX   0
C22   1    0.572154    0.296520    0.395838    11.00000    0.01636    0.02173 =
         0.01494    0.00349   -0.00255    0.00673
AFIX  43
H22   2    0.542616    0.327504    0.358389    11.00000   -1.20000
AFIX   0
C23   1    0.549765    0.167436    0.525984    11.00000    0.01243    0.01588 =
         0.01421    0.00045    0.00188   -0.00356
AFIX  13
H23   2    0.621895    0.152966    0.566850    11.00000   -1.20000
AFIX   0
C24   1    0.452400    0.180314    0.594423    11.00000    0.01799    0.02548 =
         0.02184   -0.00380    0.00725   -0.00613
AFIX 137
H24A  2    0.432685    0.146705    0.629708    11.00000   -1.50000
H24B  2    0.380017    0.193845    0.555762    11.00000   -1.50000
H24C  2    0.481865    0.208676    0.641823    11.00000   -1.50000
AFIX   0
C25   1    0.509043    0.123487    0.450896    11.00000    0.02076    0.02204 =
         0.02108   -0.00565    0.00052   -0.00652
AFIX 137
H25A  2    0.489598    0.089446    0.485024    11.00000   -1.50000
H25B  2    0.573917    0.116167    0.408510    11.00000   -1.50000
H25C  2    0.437337    0.136488    0.410700    11.00000   -1.50000
AFIX   0
C26   1    0.791966    0.325165    0.418923    11.00000    0.01640    0.01308 =
         0.01503    0.00373    0.00060   -0.00080
AFIX  13
H26   2    0.858365    0.316443    0.470763    11.00000   -1.20000
AFIX   0
C27   1    0.840009    0.317015    0.319329    11.00000    0.02425    0.02308 =
         0.02039    0.00412    0.00796   -0.00257
AFIX 137
H27A  2    0.908956    0.341622    0.313519    11.00000   -1.50000
H27B  2    0.776430    0.325598    0.267302    11.00000   -1.50000
H27C  2    0.865685    0.278560    0.312812    11.00000   -1.50000
AFIX   0
C28   1    0.752416    0.384778    0.433597    11.00000    0.03040    0.01405 =
         0.02701    0.00470    0.00459    0.00074
AFIX 137
H28A  2    0.823221    0.409011    0.437593    11.00000   -1.50000
H28B  2    0.712542    0.387548    0.494640    11.00000   -1.50000
H28C  2    0.696102    0.396038    0.377976    11.00000   -1.50000
AFIX   0
C30   1    0.897906    0.271702    0.672633    11.00000    0.01122    0.01147 =
         0.00568   -0.00001   -0.00005   -0.00008
C31   1    0.838597    0.359716    0.698390    11.00000    0.01762    0.01007 =
         0.01919   -0.00379   -0.00081    0.00151
AFIX  43
H31   2    0.789067    0.390328    0.711561    11.00000   -1.20000
AFIX   0
C32   1    0.954975    0.361642    0.682659    11.00000    0.01743    0.00907 =
         0.01937   -0.00181   -0.00008   -0.00217
AFIX  43
H32   2    1.003663    0.393848    0.681810    11.00000   -1.20000
AFIX   0
C33   1    0.679546    0.287481    0.710733    11.00000    0.00907    0.01474 =
         0.01366   -0.00101    0.00244   -0.00032
AFIX  13
H33   2    0.665492    0.249699    0.682380    11.00000   -1.20000
AFIX   0
C34   1    0.668084    0.284201    0.820740    11.00000    0.01579    0.02434 =
         0.01399   -0.00032    0.00339    0.00271
AFIX 137
H34A  2    0.586490    0.272082    0.832282    11.00000   -1.50000
H34B  2    0.683350    0.320701    0.850313    11.00000   -1.50000
H34C  2    0.727022    0.257705    0.850540    11.00000   -1.50000
AFIX   0
C35   1    0.585162    0.326169    0.660835    11.00000    0.01280    0.01901 =
         0.01904   -0.00041    0.00098    0.00382
AFIX 137
H35A  2    0.504465    0.311129    0.667236    11.00000   -1.50000
H35B  2    0.598183    0.329672    0.591028    11.00000   -1.50000
H35C  2    0.592103    0.362602    0.692132    11.00000   -1.50000
AFIX   0
C36   1    1.116855    0.294510    0.648272    11.00000    0.00957    0.01322 =
         0.01570   -0.00186    0.00154   -0.00090
AFIX  13
H36   2    1.127144    0.253502    0.652063    11.00000   -1.20000
AFIX   0
C37   1    1.139371    0.312982    0.544662    11.00000    0.02201    0.02453 =
         0.01601   -0.00179    0.00485   -0.00403
AFIX 137
H37A  2    1.220516    0.301661    0.530240    11.00000   -1.50000
H37B  2    1.132516    0.353281    0.540045    11.00000   -1.50000
H37C  2    1.079554    0.295877    0.497111    11.00000   -1.50000
AFIX   0
C38   1    1.205553    0.320608    0.725933    11.00000    0.01415    0.01942 =
         0.01879   -0.00186   -0.00133   -0.00313
AFIX 137
H38A  2    1.287674    0.308818    0.715386    11.00000   -1.50000
H38B  2    1.186049    0.308881    0.791406    11.00000   -1.50000
H38C  2    1.200072    0.360938    0.721035    11.00000   -1.50000
AFIX   0
C40   1    1.008121    0.167640    0.638689    11.00000    0.01155    0.00912 =
         0.00932   -0.00278   -0.00358   -0.00086
C41   1    1.097705    0.167789    0.568095    11.00000    0.00920    0.01240 =
         0.01362   -0.00272   -0.00090   -0.00241
AFIX  43
H41A  2    1.111596    0.197557    0.525156    11.00000   -1.20000
AFIX   0
C42   1    1.162559    0.116538    0.572225    11.00000    0.00922    0.01740 =
         0.01956   -0.00689   -0.00280    0.00115
AFIX  43
H42A  2    1.225715    0.106618    0.533100    11.00000   -1.20000
AFIX   0
C43   1    1.115222    0.083350    0.645382    11.00000    0.01564    0.01369 =
         0.01761   -0.00434   -0.00857    0.00435
AFIX  43
H43A  2    1.140546    0.047064    0.663936    11.00000   -1.20000
AFIX   0
C44   1    1.022477    0.114482    0.686063    11.00000    0.01600    0.01112 =
         0.01035   -0.00059   -0.00372    0.00055
AFIX  43
H44A  2    0.976631    0.101919    0.737209    11.00000   -1.20000
AFIX   0
C45   1    0.829960    0.141794    0.476814    11.00000    0.00808    0.01288 =
         0.00984   -0.00094   -0.00360    0.00041
C46   1    0.906087    0.125011    0.401697    11.00000    0.01099    0.01558 =
         0.00984   -0.00198   -0.00139   -0.00001
AFIX  43
H46A  2    0.937771    0.149239    0.355627    11.00000   -1.20000
AFIX   0
C47   1    0.926895    0.067012    0.406503    11.00000    0.01236    0.01631 =
         0.01257   -0.00703   -0.00313    0.00287
AFIX  43
H47A  2    0.975583    0.046339    0.365971    11.00000   -1.20000
AFIX   0
C48   1    0.861451    0.045663    0.483099    11.00000    0.01447    0.01029 =
         0.01598   -0.00333   -0.00481   -0.00098
AFIX  43
H48A  2    0.858058    0.008091    0.502787    11.00000   -1.20000
AFIX   0
C49   1    0.801697    0.091083    0.525058    11.00000    0.00916    0.01251 =
         0.01267   -0.00160   -0.00148   -0.00191
AFIX  43
H49A  2    0.750769    0.088228    0.577169    11.00000   -1.20000
AFIX   0

RESI 1 TOL1
C1    1    0.154750    0.499758    0.239114    11.00000    0.03347    0.01019 =
         0.03385   -0.00367   -0.00447    0.00427
C2    1    0.120748    0.493608    0.333619    11.00000    0.04552    0.02023 =
         0.03109   -0.00280   -0.01090   -0.00461
AFIX  43
H2    2    0.180179    0.495835    0.387832    11.00000   -1.20000
AFIX   0
C3    1    0.001823    0.484285    0.350443    11.00000    0.05956    0.03806 =
         0.02712    0.00213    0.00087   -0.02170
AFIX  43
H3    2   -0.019743    0.479955    0.415820    11.00000   -1.20000
AFIX   0
C4    1   -0.086070    0.481231    0.272265    11.00000    0.04003    0.04748 =
         0.04174    0.00759    0.00056   -0.02205
AFIX  43
H4    2   -0.167954    0.475076    0.283804    11.00000   -1.20000
AFIX   0
C5    1   -0.053848    0.487189    0.177577    11.00000    0.03853    0.04000 =
         0.03380    0.00887   -0.01043   -0.01197
AFIX  43
H5    2   -0.113547    0.485262    0.123518    11.00000   -1.20000
AFIX   0
C6    1    0.065424    0.495962    0.161580    11.00000    0.03790    0.02172 =
         0.02667    0.00474   -0.00367    0.00082
AFIX  43
H6    2    0.086983    0.499489    0.096052    11.00000   -1.20000
AFIX   0
C7    1    0.283894    0.510306    0.219694    11.00000    0.03192    0.02975 =
         0.04616   -0.01645   -0.00267    0.01121
AFIX 137
H7A   2    0.286351    0.536854    0.165704    11.00000   -1.50000
H7B   2    0.321459    0.475565    0.201674    11.00000   -1.50000
H7C   2    0.327918    0.525364    0.279067    11.00000   -1.50000
SIMU 0.01 C1_21 > C7_22
RESI 21 Tol2
PART -1 20.5
AFIX  66
C1    1    0.445273    0.477229    0.526951    20.50000    0.02785    0.02872 =
         0.03312   -0.00931   -0.00637    0.01137
C2    1    0.474824    0.468653    0.431276    20.50000    0.03418    0.03303 =
         0.02979   -0.01127   -0.00507    0.01702
AFIX  43
H2    2    0.442320    0.437895    0.394728    20.50000   -1.20000
AFIX  65
C3    1    0.551934    0.505080    0.389075    20.50000    0.03887    0.03925 =
         0.03464   -0.00660    0.00100    0.01478
AFIX  43
H3    2    0.572130    0.499218    0.323685    20.50000   -1.20000
AFIX  65
C4    1    0.599494    0.550083    0.442549    20.50000    0.03385    0.03697 =
         0.04162   -0.00365    0.00174    0.01158
AFIX  43
H4    2    0.652197    0.574979    0.413707    20.50000   -1.20000
AFIX  65
C5    1    0.569944    0.558661    0.538225    20.50000    0.03116    0.03113 =
         0.03786   -0.00936   -0.00299    0.00651
AFIX  43
H5    2    0.602448    0.589419    0.574771    20.50000   -1.20000
AFIX  65
C6    1    0.492833    0.522234    0.580426    20.50000    0.03163    0.02983 =
         0.02888   -0.01064   -0.00504    0.00876
AFIX  43
H6    2    0.472637    0.528096    0.645816    20.50000   -1.20000
AFIX   0
C7    1    0.359569    0.439291    0.574083    20.50000    0.04177    0.04420 =
         0.04958    0.00260   -0.00140    0.00240
AFIX 137
H7A   2    0.383562    0.436519    0.644711    20.50000   -1.50000
H7B   2    0.361952    0.402556    0.544132    20.50000   -1.50000
H7C   2    0.277499    0.454145    0.564033    20.50000   -1.50000
AFIX   0
PART -2 -20.5
RESI 22 Tol2
C1    1    0.383727    0.448306    0.596577   -20.50000    0.03117    0.02794 =
         0.03159   -0.01389   -0.00259    0.00952
AFIX  43
H1    2    0.336566    0.427911    0.638698   -20.50000   -1.20000
AFIX   0
C2    1    0.406154    0.431536    0.505017   -20.50000    0.03221    0.02793 =
         0.02987   -0.01422   -0.00723    0.01263
AFIX  43
H2    2    0.366495    0.399058    0.480072   -20.50000   -1.20000
AFIX   0
C3    1    0.485786    0.459249    0.442329   -20.50000    0.03380    0.03326 =
         0.03074   -0.01183   -0.00381    0.01618
AFIX  43
H3    2    0.503579    0.442792    0.382092   -20.50000   -1.20000
AFIX   0
C4    1    0.534125    0.508034    0.469514   -20.50000    0.03431    0.03484 =
         0.03415   -0.00878   -0.00439    0.01523
C5    1    0.517410    0.526663    0.557598   -20.50000    0.03323    0.03205 =
         0.03435   -0.00876   -0.00411    0.01078
AFIX  43
H5    2    0.559247    0.559213    0.579489   -20.50000   -1.20000
AFIX   0
C6    1    0.440182    0.501058    0.622734   -20.50000    0.03495    0.03155 =
         0.03382   -0.01082   -0.00184    0.00880
AFIX  43
H6    2    0.425823    0.518494    0.682959   -20.50000   -1.20000
AFIX   0
C7    1    0.608778    0.537266    0.406645   -20.50000    0.03578    0.04146 =
         0.03581   -0.00259    0.00338    0.01661
AFIX 137
H7A   2    0.629613    0.573526    0.435218   -20.50000   -1.50000
H7B   2    0.565079    0.542149    0.341732   -20.50000   -1.50000
H7C   2    0.682715    0.516121    0.399974   -20.50000   -1.50000
REM #####
AFIX   0
HKLF 4


REM  JoMu168_UwSc_a.res in P2(1)/n
REM wR2 = 0.0776, GooF = S = 1.046, Restrained GooF = 1.032 for all data
REM R1 = 0.0345 for 6372 Fo > 4sig(Fo) and 0.0497 for all 7773 data
REM 527 parameters refined using 228 restraints

END

WGHT      0.0232      2.5066

REM Highest difference peak  0.341,  deepest hole -0.391,  1-sigma level  0.052
Q1    1   0.8990  0.2388  0.6585  11.00000  0.05    0.34
Q2    1   0.9594  0.1896  0.6447  11.00000  0.05    0.31
Q3    1   0.8234  0.1722  0.4991  11.00000  0.05    0.29
Q4    1   0.7395  0.3073  0.4218  11.00000  0.05    0.28
Q5    1   1.0253  0.1500  0.6766  11.00000  0.05    0.27
Q6    1   0.8186  0.3318  0.7007  11.00000  0.05    0.27
Q7    1   0.7721  0.3540  0.4262  11.00000  0.05    0.27
Q8    1   0.5709  0.1948  0.4966  11.00000  0.05    0.27
Q9    1   0.7649  0.2217  0.4908  11.00000  0.05    0.26
Q10   1   0.6815  0.2862  0.7629  11.00000  0.05    0.26
Q11   1   1.0629  0.1720  0.6125  11.00000  0.05    0.26
Q12   1   0.9889  0.0602  0.5428  11.00000  0.05    0.25
Q13   1   0.5041  0.1723  0.5568  11.00000  0.05    0.25
Q14   1   1.1330  0.3027  0.5985  11.00000  0.05    0.24
Q15   1   0.8650  0.1365  0.4357  11.00000  0.05    0.24
Q16   1   0.1173  0.4988  0.2803  11.00000  0.05    0.24
Q17   1   0.7022  0.2581  0.4392  11.00000  0.05    0.24
Q18   1   1.0779  0.0982  0.6754  11.00000  0.05    0.24
Q19   1   1.0561  0.3026  0.6584  11.00000  0.05    0.24
Q20   1   1.0050  0.1425  0.6506  11.00000  0.05    0.23
;
_shelx_res_checksum              69453

_shelx_hkl_file                  
;
   2   0   0 3153.28  175.88
   2   0   0 3469.65  175.78
  -2   0   0 3166.18  175.88
  -2   0   0 2978.70  175.68
  -2   0   0 3256.57  176.08
   2   0   0 3250.07  175.88
   2   0   0 3594.64  176.18
   3   0   0    0.50    2.30
   3   0   0    0.70    1.90
   3   0   0   -1.40    2.00
  -3   0   0    0.40    1.50
   3   0   0    2.50    2.60
  -3   0   0   -2.00    1.90
  -3   0   0   -2.40    2.30
  -4   0   0  143.29   10.50
   4   0   0  152.78   10.10
   4   0   0  159.48   10.00
  -4   0   0  159.38    9.50
  -4   0   0  144.49   10.00
   4   0   0  139.89   10.30
   5   0   0   -6.20    4.30
  -5   0   0    2.20    4.20
   5   0   0   -4.60    4.60
   5   0   0    3.80    3.70
  -5   0   0   -5.10    2.70
  -5   0   0    1.50    3.80
   6   0   0 1119.99   63.19
   6   0   0 1141.19   63.39
  -6   0   0 1220.98   62.59
   6   0   0 1108.99   63.49
  -6   0   0 1121.39   63.09
  -6   0   0 1090.99   63.79
   7   0   0   -1.60    4.10
   7   0   0    7.30    5.10
  -7   0   0    0.80    3.50
   7   0   0   -1.30    4.90
  -7   0   0   -1.00    5.80
  -7   0   0    6.30    4.40
   8   0   0    9.50    6.30
  -8   0   0    1.00    3.40
   8   0   0    1.40    6.00
  -8   0   0   -5.40    5.20
   8   0   0    5.20    5.40
   9   0   0  -11.20    7.00
   9   0   0   -4.20    7.50
  -9   0   0   -3.90    7.20
   9   0   0    2.90    6.30
  -9   0   0   -3.70    4.60
 -10   0   0  528.45   35.90
  10   0   0  531.05   37.30
  10   0   0  604.34   36.60
 -10   0   0  627.84   34.00
 -11   0   0   -5.60    7.40
  11   0   0   -6.70   11.80
 -11   0   0   -2.50    4.80
  11   0   0    5.30    9.20
  12   0   0   56.39   14.30
  12   0   0  110.29   14.90
 -12   0   0  108.59   14.00
 -12   0   0  112.19   12.70
  12   0   0   87.19   14.30
 -13   0   0   -3.10   11.30
  13   0   0    4.70   16.00
 -13   0   0  -10.70    7.10
  13   0   0    1.20   11.90
  13   0   0    0.70   13.50
  14   0   0  -13.60   16.90
 -14   0   0  -13.80   13.50
  14   0   0   13.20   19.40
  14   0   0  -27.00   13.60
 -14   0   0    4.20    9.60
   2  -1   0   61.59    5.60
   2  -1   0   54.89    4.90
   2  -1   0   59.89    5.00
   2  -1   0   59.29    4.80
  -2  -1   0   53.39    4.70
  -2  -1   0   64.49    4.10
  -2  -1   0   57.19    4.70
  -2   1   0   55.39    4.70
   2   1   0   60.49    4.70
  -2   1   0   47.70    5.00
   2   1   0   65.99    5.20
  -2   1   0   57.69    4.60
   2   1   0   59.99    4.00
  -2   1   0   57.59    5.50
   3  -1   0   24.90    3.30
   3  -1   0   30.00    4.00
  -3  -1   0   26.50    3.10
   3  -1   0   25.30    3.50
  -3  -1   0   27.90    3.10
   3  -1   0   26.20    3.40
  -3  -1   0   23.00    3.00
   3   1   0   21.70    2.80
   3   1   0   28.60    3.70
   3   1   0   27.40    3.40
  -3   1   0   30.80    3.40
  -3   1   0   22.90    3.00
   3   1   0   24.20    3.20
  -3   1   0   21.50    3.60
  -4  -1   0    7.00    2.80
  -4  -1   0    7.50    3.20
   4  -1   0    3.70    2.80
   4  -1   0    6.40    3.00
   4  -1   0    7.60    3.20
  -4  -1   0    7.20    1.90
  -4   1   0    6.00    2.30
  -4   1   0    3.80    2.70
   4   1   0    7.90    2.40
   4   1   0    5.00    2.60
   4   1   0    4.30    3.00
  -4   1   0    7.70    4.30
  -5  -1   0  246.68   17.40
   5  -1   0  253.17   17.20
   5  -1   0  249.68   17.00
   5  -1   0  249.68   17.40
  -5  -1   0  267.27   17.10
  -5  -1   0  307.17   16.30
  -5   1   0  267.07   18.50
  -5   1   0  262.67   16.90
   5   1   0  262.47   17.40
   5   1   0  289.27   17.00
   5   1   0  257.07   16.80
  -5   1   0  292.77   16.40
   6  -1   0  137.89   11.70
   6  -1   0  127.59   11.10
  -6  -1   0  115.59   11.60
  -6  -1   0  151.98    9.70
  -6  -1   0  115.89   10.60
   6  -1   0  131.39   11.00
  -6   1   0  142.19   10.90
   6   1   0  122.49   11.40
   6   1   0  127.29   10.50
  -6   1   0  143.29    9.80
  -6   1   0  126.09   11.70
   6   1   0  138.29   10.40
   7  -1   0   93.99    9.70
  -7  -1   0   95.39    7.80
   7  -1   0   78.89    8.90
  -7  -1   0   74.39    8.80
   7  -1   0   99.39   10.80
   7   1   0  104.19   10.00
  -7   1   0   85.49    9.20
   7   1   0   82.69    8.90
  -7   1   0   85.59    7.80
  -7   1   0   81.79   10.30
   7   1   0   85.89   10.20
   8  -1   0  197.28   16.50
   8  -1   0  225.28   16.20
   8  -1   0  215.88   17.10
  -8  -1   0  203.58   16.00
  -8  -1   0  234.58   14.60
  -8   1   0  213.08   17.20
   8   1   0  218.38   16.50
   8   1   0  217.28   17.00
  -8   1   0  228.48   16.10
  -8   1   0  230.78   14.70
   8   1   0  206.88   15.90
   9  -1   0   99.99   12.00
   9  -1   0   97.99   11.40
  -9  -1   0  104.79   11.60
   9  -1   0  126.59   12.60
  -9  -1   0  125.39   10.20
   9   1   0  105.59   12.10
  -9   1   0  104.49   12.70
   9   1   0  102.49   11.70
   9   1   0  103.59   12.50
  -9   1   0  124.39   11.10
  10  -1   0   91.29   11.50
 -10  -1   0   82.09    9.60
  10  -1   0   72.39   11.00
  10  -1   0   81.99   14.00
 -10  -1   0   79.59   10.90
 -10   1   0   86.19   10.50
  10   1   0   85.89   11.00
  10   1   0   82.99   11.00
 -10   1   0   59.39   11.90
  11  -1   0   86.09   14.10
  11  -1   0   83.19   12.80
  11  -1   0   98.09   13.40
 -11  -1   0  122.99   11.30
 -11  -1   0   90.29   12.10
  11   1   0   83.69   12.70
 -11   1   0   98.39   11.70
  11   1   0  108.99   12.60
 -11   1   0   87.29   12.40
  11   1   0   83.39   13.40
  12  -1   0   19.60   14.80
 -12  -1   0   66.79    9.20
  12  -1   0   34.40   15.40
 -12  -1   0   53.39   11.00
  12  -1   0   65.69   13.80
  12   1   0   46.20   12.10
  12   1   0   37.70   11.50
 -12   1   0   40.60   12.30
 -12   1   0   58.49    8.90
  12   1   0   65.89   13.60
  13  -1   0   13.60   13.40
 -13  -1   0    4.50    8.00
 -13  -1   0   18.00   11.60
  13  -1   0   -2.10   13.30
  13  -1   0   -8.00   14.10
 -13   1   0   -5.10    7.30
  13   1   0  -13.40   16.00
  13   1   0    0.60   12.10
 -13   1   0    8.90   13.00
  13   1   0    4.20   12.40
  14  -1   0  -14.00   16.20
  14  -1   0   34.60   12.40
  14  -1   0   17.10   18.00
 -14  -1   0   11.00   12.00
 -14  -1   0   10.30    8.90
  14   1   0    3.20   18.50
  14   1   0   51.69   13.90
  14   1   0    5.70   15.50
 -14   1   0   28.00   14.20
   1  -2   0    4.90    1.30
   1  -2   0    5.80    1.20
   1  -2   0    6.20    1.60
   1  -2   0    6.10    1.50
  -1   2   0    6.20    1.50
  -1   2   0    5.80    1.40
  -1   2   0    6.20    1.30
   2  -2   0 1574.94   84.89
   2  -2   0 1552.24   84.79
   2  -2   0 1776.62   85.39
  -2  -2   0 1506.45   84.39
   2  -2   0 1463.45   84.79
  -2  -2   0 1441.36   84.19
   2   2   0 1486.65   84.59
   2   2   0 1613.94   84.29
  -2   2   0 1536.25   84.89
  -2   2   0 1509.85   84.79
   2   2   0 1659.83   84.59
  -2   2   0 1546.95   84.69
  -2   2   0 1678.13   85.29
  -3  -2   0   43.70    4.40
  -3  -2   0   52.19    3.80
   3  -2   0   54.99    5.30
   3  -2   0   54.39    5.10
   3  -2   0   49.80    5.10
   3   2   0   52.49    4.00
  -3   2   0   49.20    5.90
  -3   2   0   52.99    5.40
  -3   2   0   52.89    4.70
  -3   2   0   45.00    4.70
   3   2   0   42.40    4.70
   3   2   0   49.50    4.50
  -4  -2   0   81.89    5.50
   4  -2   0   78.29    7.10
   4  -2   0   70.89    6.90
   4  -2   0   85.39    7.20
  -4  -2   0   66.79    6.50
   4   2   0   79.09    6.50
  -4   2   0   72.09    6.60
  -4   2   0   75.89    7.40
  -4   2   0   74.29    6.30
  -4   2   0   72.09    7.70
   4   2   0   65.09    5.90
   4   2   0   79.49    5.70
  -5  -2   0  131.19    8.20
   5  -2   0  114.79   10.70
   5  -2   0  140.59   10.70
   5  -2   0  119.39   10.50
  -5  -2   0  112.19    9.90
  -5   2   0  113.79   11.30
  -5   2   0  118.89    9.90
  -5   2   0  129.49    9.40
   5   2   0  118.79    9.50
   5   2   0  114.89   10.30
   5   2   0  120.99   10.00
  -6  -2   0   53.99    6.60
   6  -2   0   52.39    6.90
  -6  -2   0   65.99    5.90
   6  -2   0   67.79    7.80
   6  -2   0   50.29    7.00
  -6   2   0   58.99    8.50
  -6   2   0   63.49    6.60
  -6   2   0   52.39    6.30
   6   2   0   54.79    6.10
   6   2   0   53.89    6.30
   6   2   0   46.90    6.80
   7  -2   0   38.10    6.70
   7  -2   0   38.30    7.10
  -7  -2   0   33.70    6.10
   7  -2   0   37.60    6.50
  -7  -2   0   41.20    4.80
  -7   2   0   42.20    5.90
   7   2   0   35.50    5.50
  -7   2   0   38.10    5.00
   7   2   0   39.80    5.50
   7   2   0   26.50    6.10
  -7   2   0   36.60    8.00
   8  -2   0  161.28   13.40
  -8  -2   0  137.69   13.10
   8  -2   0  138.49   13.60
   8  -2   0  147.79   14.30
  -8  -2   0  162.68   11.00
  -8   2   0  140.99   12.70
  -8   2   0  130.19   14.40
  -8   2   0  168.18   12.20
   8   2   0  153.88   13.90
   8   2   0  137.79   12.30
   8   2   0  157.08   12.30
   9  -2   0  155.98   15.90
   9  -2   0  133.79   15.00
   9  -2   0  148.49   14.20
  -9  -2   0  136.79   11.10
  -9  -2   0  122.89   13.60
   9   2   0  142.59   15.10
  -9   2   0  164.18   12.80
   9   2   0  132.69   13.60
  -9   2   0  127.39   15.40
  -9   2   0  163.38   13.80
   9   2   0  159.98   14.10
  10  -2   0  265.07   19.80
 -10  -2   0  236.38   18.40
 -10  -2   0  233.08   16.80
  10  -2   0  236.88   20.80
  10  -2   0  218.38   23.70
 -10   2   0  276.07   18.00
  10   2   0  232.58   19.20
  10   2   0  220.18   19.10
 -10   2   0  218.08   22.20
  11  -2   0  185.08   21.60
  11  -2   0  192.78   22.40
  11  -2   0  272.87   22.00
 -11  -2   0  236.68   16.50
 -11  -2   0  224.48   18.90
  11   2   0  251.17   19.10
  11   2   0  214.18   22.00
 -11   2   0  258.47   18.00
  11   2   0  227.18   20.80
 -11   2   0  217.68   23.00
 -12  -2   0   -4.10    9.00
 -12  -2   0    0.40    6.70
  12  -2   0    8.40   14.10
  12  -2   0   43.90   13.00
  12  -2   0   33.30   12.60
 -12   2   0   19.70   12.60
  12   2   0   18.20   10.60
  12   2   0   11.30   10.70
 -12   2   0   22.10    7.90
  12   2   0   32.20   14.80
  13  -2   0   21.60   14.90
  13  -2   0   24.00   14.80
 -13  -2   0   16.90    7.70
  13  -2   0    4.90   12.50
 -13  -2   0   19.80    9.90
  13   2   0   44.70   15.70
 -13   2   0  -13.50   13.80
  13   2   0   62.59   13.50
  13   2   0   41.70   14.90
  14  -2   0   33.80   19.40
  14  -2   0    3.30   16.80
  14   2   0   18.40   21.50
  14   2   0   43.40   18.70
 -14   2   0   23.40    9.70
   0  -3   0    1.50    1.00
   0  -3   0    1.10    1.40
   0   3   0    0.80    1.30
   0   3   0    2.20    1.70
   0   3   0   -0.20    1.00
   0   3   0    1.70    1.40
   1  -3   0  201.68   13.30
  -1  -3   0  227.98   13.30
   1  -3   0  230.78   13.30
   1  -3   0  231.68   13.10
   1   3   0  234.28   12.70
  -1   3   0  250.27   13.60
   1   3   0  225.98   13.40
  -1   3   0  245.08   13.40
  -1   3   0  231.68   13.10
  -1   3   0  218.28   13.30
   2  -3   0 2347.86  134.69
   2  -3   0 2477.35  134.49
   2  -3   0 2504.05  134.69
   2  -3   0 2753.42  135.09
  -2   3   0 2412.16  134.39
   2   3   0 2377.16  133.89
  -2   3   0 2397.96  134.59
  -2   3   0 2491.55  134.69
   2   3   0 2603.84  134.09
  -2   3   0 2541.55  134.99
  -3  -3   0   53.29    4.10
   3  -3   0   52.29    5.70
   3  -3   0   50.39    5.30
  -3  -3   0   54.19    3.70
   3  -3   0   47.00    5.40
  -3   3   0   56.99    5.20
  -3   3   0   58.19    6.40
   3   3   0   55.99    4.00
  -3   3   0   63.29    6.00
   3   3   0   44.60    4.80
  -3   3   0   58.49    5.10
  -4  -3   0  164.88   11.00
   4  -3   0  172.28   12.00
   4  -3   0  170.08   12.10
   4  -3   0  164.48   12.00
  -4  -3   0  174.98   10.40
  -4   3   0  179.88   12.40
  -4   3   0  178.48   11.50
   4   3   0  186.88   10.60
   4   3   0  163.28   11.50
  -4   3   0  189.48   11.60
  -4   3   0  177.98   12.90
   5  -3   0   76.39    9.00
  -5  -3   0   72.99    7.90
   5  -3   0   66.69    7.60
   5  -3   0   68.99    8.90
  -5  -3   0   82.69    6.50
  -5   3   0   81.39    7.90
  -5   3   0   61.09    9.10
   5   3   0   84.69    8.00
   5   3   0   71.49    8.40
  -5   3   0   80.99    8.10
   5   3   0   85.09    6.70
  -6  -3   0  647.24   36.00
   6  -3   0  635.04   37.80
   6  -3   0  581.54   37.60
   6  -3   0  659.33   37.80
  -6  -3   0  600.44   36.70
   6   3   0  622.44   37.40
  -6   3   0  729.33   37.10
   6   3   0  673.43   37.00
   6   3   0  678.43   36.80
  -6   3   0  644.04   38.90
  -6   3   0  638.94   37.20
   7  -3   0   41.20    7.00
  -7  -3   0   36.60    5.70
  -7  -3   0   56.19    5.50
   7  -3   0   39.50    7.30
   7  -3   0   47.70    7.60
   7   3   0   36.70    6.70
  -7   3   0   48.80    5.80
  -7   3   0   34.90    6.40
   7   3   0   41.90    5.50
   7   3   0   47.60    6.20
  -7   3   0   41.90    7.70
   8  -3   0   89.19   10.70
   8  -3   0  100.29   11.60
   8  -3   0   98.99   10.90
  -8  -3   0   98.19    8.40
  -8  -3   0   83.49   10.00
  -8   3   0  139.09   10.90
   8   3   0  103.69   10.90
  -8   3   0  104.79   10.80
  -8   3   0  125.29   13.20
   8   3   0  103.49   11.10
   8   3   0  100.49   11.80
   9  -3   0    3.70    9.10
  -9  -3   0    0.50    4.20
   9  -3   0   -4.70    7.50
   9  -3   0   11.40    7.70
  -9  -3   0    4.60    6.20
  -9   3   0    0.80    5.50
  -9   3   0   -2.70    6.90
  -9   3   0    4.50    7.60
   9   3   0    4.00    6.30
   9   3   0    5.40    7.20
   9   3   0   12.90    6.50
 -10  -3   0    8.60    5.10
 -10  -3   0   10.90    7.00
  10  -3   0    6.10   11.00
  10  -3   0   12.50    9.40
  10  -3   0    4.80    7.50
 -10   3   0   12.60   10.60
 -10   3   0    6.60    5.20
 -10   3   0   16.40    7.00
  10   3   0    6.00    8.40
  10   3   0   14.40    7.60
  10   3   0   16.80    9.00
  11  -3   0  371.66   31.30
 -11  -3   0  407.06   25.80
  11  -3   0  407.36   31.60
 -11  -3   0  414.56   27.80
  11  -3   0  477.35   34.20
  11   3   0  410.46   29.50
  11   3   0  436.96   30.80
 -11   3   0  494.25   27.60
 -11   3   0  403.76   31.00
  11   3   0  459.55   29.20
 -12  -3   0   74.59    8.40
  12  -3   0   76.19   14.70
  12  -3   0   75.69   14.50
  12  -3   0   68.89   12.00
 -12  -3   0   64.19   10.60
  12   3   0   75.09   12.10
  12   3   0   81.89   14.20
  12   3   0   77.59   14.40
 -12   3   0   79.39   14.30
  13  -3   0    9.30   15.30
  13  -3   0  -15.90   16.40
 -13  -3   0   -0.30    8.50
 -13  -3   0   15.80    7.30
  13  -3   0   19.60   11.30
 -13   3   0    1.40    8.30
  13   3   0   57.59   15.10
  13   3   0  -21.20   11.20
  13   3   0   20.60   11.90
   0  -4   0    4.20    2.50
   0  -4   0    5.80    2.10
   0   4   0    4.90    2.50
   0   4   0    7.50    2.00
   0   4   0    5.90    1.90
   0   4   0    4.10    1.80
  -1  -4   0  546.65   29.80
   1  -4   0  550.24   30.20
   1  -4   0  490.35   30.40
   1  -4   0  553.94   30.40
  -1  -4   0  544.75   30.50
   1   4   0  545.15   30.60
  -1   4   0  597.64   30.70
  -1   4   0  520.75   30.50
  -1   4   0  554.54   30.20
  -1   4   0  568.54   30.50
   1   4   0  547.35   29.80
   2  -4   0  142.59    9.90
   2  -4   0  132.19    9.30
   2  -4   0  148.49    9.80
   2   4   0  155.48    9.80
  -2   4   0  152.68   10.00
  -2   4   0  142.99    9.20
   2   4   0  140.49    8.30
  -2   4   0  159.88   10.40
  -2   4   0  149.39    9.70
   3  -4   0  893.61   52.49
   3  -4   0  987.30   52.49
   3  -4   0  924.31   52.29
  -3   4   0  968.30   52.99
  -3   4   0  955.10   52.59
  -3   4   0  930.91   52.29
  -3   4   0  947.21   52.09
   3   4   0  978.50   51.39
   3   4   0  933.51   51.99
   4  -4   0 1979.30  103.89
  -4  -4   0 1780.22  102.39
   4  -4   0 1816.02  103.79
  -4  -4   0 1788.02  102.29
   4  -4   0 1879.91  103.59
   4   4   0 2004.80  102.59
  -4   4   0 1922.01  103.29
  -4   4   0 1961.80  103.59
   4   4   0 1840.92  103.29
  -4   4   0 2009.00  104.49
  -4   4   0 1899.81  103.89
   5  -4   0  161.08   13.30
   5  -4   0  166.98   13.20
   5  -4   0  179.98   13.40
  -5  -4   0  159.88   11.00
  -5  -4   0  162.68   10.40
  -5   4   0  178.78   12.40
  -5   4   0  173.08   13.70
   5   4   0  145.39   12.30
   5   4   0  191.78   10.90
  -5   4   0  177.68   14.30
  -5   4   0  188.58   12.60
   6  -4   0  301.67   19.60
   6  -4   0  281.37   19.50
   6  -4   0  274.87   20.30
  -6  -4   0  292.87   17.00
  -6  -4   0  272.67   17.70
   6   4   0  283.57   18.90
   6   4   0  302.37   18.20
   6   4   0  310.27   17.90
  -6   4   0  267.27   20.20
  -6   4   0  318.57   18.80
  -6   4   0  307.37   18.60
   7  -4   0  513.55   30.30
  -7  -4   0  489.65   28.00
  -7  -4   0  452.85   28.50
   7  -4   0  456.15   30.40
   7  -4   0  488.65   30.50
   7   4   0  524.65   29.20
  -7   4   0  484.25   31.30
  -7   4   0  500.65   29.50
   7   4   0  506.05   28.80
   7   4   0  466.25   29.80
  -7   4   0  546.25   29.40
  -8  -4   0  189.58   12.90
   8  -4   0  213.28   16.40
   8  -4   0  187.18   16.80
   8  -4   0  197.88   17.00
  -8  -4   0  174.28   14.00
  -8   4   0  210.88   17.70
   8   4   0  201.98   14.90
  -8   4   0  206.28   15.10
   8   4   0  205.48   16.10
  -8   4   0  224.38   14.60
   8   4   0  197.08   14.30
  -9  -4   0   -7.20    4.90
   9  -4   0    7.50    7.90
   9  -4   0   10.80    7.80
  -9  -4   0    2.90    3.70
   9  -4   0   -4.80    6.90
  -9   4   0    0.00    4.90
  -9   4   0    1.50    5.70
   9   4   0    0.40    5.20
   9   4   0    6.10    7.30
   9   4   0   -3.40    4.70
  -9   4   0   14.70    8.50
  10  -4   0   -2.70    7.60
 -10  -4   0   -0.30    4.30
  10  -4   0    8.50   10.80
  10  -4   0   13.10   11.30
 -10  -4   0    5.70    5.50
  10   4   0    5.00    6.50
 -10   4   0   10.60   11.20
  10   4   0    9.20    8.40
  10   4   0    8.90    6.90
 -10   4   0    2.60    6.60
 -10   4   0    0.80    6.50
 -11  -4   0    9.30    6.50
  11  -4   0    0.40   11.00
  11  -4   0   13.80   10.80
 -11  -4   0   15.50    5.10
  11  -4   0    9.10   13.50
  11   4   0   19.00   10.00
  11   4   0   16.30    8.40
 -11   4   0    7.20   11.00
  11   4   0   33.00    9.00
 -11   4   0   16.30    6.40
 -12  -4   0   24.00    7.50
  12  -4   0   13.60   10.50
  12  -4   0   22.10   12.80
 -12  -4   0   30.40    6.20
  12  -4   0   38.90   14.30
 -12   4   0   43.30    7.70
  12   4   0    2.10   13.90
 -12   4   0   14.50   16.70
  12   4   0   46.30   13.10
  12   4   0   28.10    9.80
  13  -4   0   80.39   17.80
 -13  -4   0   91.69   10.40
  13  -4   0   53.79   15.50
  13  -4   0   68.69   18.00
 -13  -4   0   76.99    9.20
  13   4   0   77.39   16.60
 -13   4   0   59.39   18.20
  13   4   0   74.59   13.40
 -13   4   0   94.19   13.80
  13   4   0   80.19   14.60
   0  -5   0    3.50    3.00
   0   5   0    1.30    2.10
   0   5   0    1.00    2.90
   0   5   0    5.50    1.90
   0   5   0    3.30    1.80
   1  -5   0 6461.85  336.17
  -1  -5   0 6352.76  336.57
   1  -5   0 6335.77  336.37
   1  -5   0 5612.44  336.27
  -1  -5   0 6165.48  335.77
   1   5   0 6347.17  336.67
  -1   5   0 6394.76  336.17
  -1   5   0 6342.27  336.37
  -1   5   0 6621.54  336.57
  -1   5   0 5886.11  336.37
   2  -5   0   31.60    4.00
   2  -5   0   30.80    4.20
   2  -5   0   33.30    3.90
   2   5   0   29.30    2.40
   2   5   0   34.40    3.00
  -2   5   0   32.10    3.90
   2   5   0   45.80    4.80
  -2   5   0   31.30    4.10
  -2   5   0   29.60    3.40
  -2   5   0   34.00    4.50
   3  -5   0  223.08   14.90
   3  -5   0  231.88   15.20
   3  -5   0  245.08   14.80
  -3   5   0  249.28   15.10
  -3   5   0  247.18   14.50
  -3   5   0  246.28   15.90
  -3   5   0  240.08   15.40
   3   5   0  236.88   13.60
   4  -5   0  921.11   53.39
   4  -5   0  871.91   53.59
   4  -5   0  942.21   53.59
   4   5   0 1030.70   52.09
   4   5   0  927.31   52.89
  -4   5   0  982.30   53.09
  -4   5   0  944.51   53.79
  -4   5   0  975.80   53.39
  -4   5   0  996.10   54.39
   5  -5   0   54.59    7.70
  -5  -5   0   63.59    4.70
   5  -5   0   73.89    7.80
   5  -5   0   63.59    7.50
  -5  -5   0   64.49    4.90
  -5   5   0   68.59    8.30
  -5   5   0   53.19    8.30
   5   5   0   84.49    6.20
  -5   5   0   75.69    8.30
   5   5   0   75.39    8.00
  -5   5   0   75.29    8.00
   6  -5   0  197.28   15.40
  -6  -5   0  195.38   12.60
   6  -5   0  221.38   15.60
   6  -5   0  195.78   15.70
  -6  -5   0  198.48   12.40
  -6   5   0  230.08   14.70
  -6   5   0  202.48   17.70
   6   5   0  218.68   13.80
   6   5   0  199.08   14.60
  -6   5   0  235.78   14.60
  -6   5   0  194.18   16.00
   6   5   0  229.78   13.20
   7  -5   0  201.08   16.50
   7  -5   0  220.38   16.40
  -7  -5   0  196.98   13.50
  -7  -5   0  210.98   13.10
   7  -5   0  219.28   17.00
   7   5   0  233.88   14.60
   7   5   0  198.38   15.50
  -7   5   0  248.78   15.50
  -7   5   0  214.78   19.00
  -7   5   0  238.58   15.40
   7   5   0  219.08   14.70
   8  -5   0   45.20   10.00
   8  -5   0   42.10    9.10
  -8  -5   0   39.70    5.20
   8  -5   0   43.00    8.30
  -8  -5   0   43.20    5.10
   8   5   0   49.80    6.70
  -8   5   0   52.29    6.80
  -8   5   0   37.70   10.30
   8   5   0   46.60    6.50
   8   5   0   43.20    7.60
  -8   5   0   56.59    7.30
  -9  -5   0  181.58   12.60
   9  -5   0  194.08   18.70
   9  -5   0  180.98   17.20
   9  -5   0  178.18   20.20
  -9  -5   0  187.98   13.40
  -9   5   0  205.98   21.60
   9   5   0  173.08   16.90
   9   5   0  223.18   15.50
  -9   5   0  217.68   16.40
  -9   5   0  220.18   15.30
   9   5   0  192.38   14.90
  10  -5   0   -3.00    7.80
 -10  -5   0    8.20    4.20
 -10  -5   0    3.20    4.70
  10   5   0    4.10    7.60
 -10   5   0    3.40    7.00
 -10   5   0    0.80    9.80
 -10   5   0   26.70    7.00
  10   5   0   23.40    8.90
  10   5   0    1.10    6.30
 -11  -5   0    4.50    4.00
 -11  -5   0    1.10    4.50
  11  -5   0    6.70   10.70
  11  -5   0   18.70   11.30
  11  -5   0  -12.50   10.40
 -11   5   0   14.80   11.40
  11   5   0    0.00    9.20
  11   5   0    4.30    8.60
 -11   5   0   22.40    7.90
 -11   5   0    4.80    6.10
  11   5   0   -7.60    7.10
  12  -5   0   10.80   13.50
  12  -5   0   24.10   13.90
  12  -5   0   16.50   10.30
  12   5   0   30.20   12.40
  12   5   0   47.90   10.40
 -12   5   0    9.30   15.50
 -12   5   0   26.70    8.90
  12   5   0   48.80   11.00
  13  -5   0  -11.20   14.80
  13  -5   0    4.10   14.00
  13  -5   0   11.00   16.10
  13   5   0   -8.50   13.90
 -13   5   0    2.00    9.00
  13   5   0   18.70   11.10
  13   5   0   10.70   14.10
 -13   5   0   41.70   17.60
   0  -6   0 4520.45  239.08
   0  -6   0 4370.06  238.38
   0   6   0 4686.53  238.48
   0   6   0 4420.06  238.48
   0   6   0 4524.75  239.08
   0   6   0 4052.09  238.38
   1  -6   0    0.70    2.50
   1  -6   0   -1.20    2.40
  -1  -6   0    0.10    1.50
  -1  -6   0   -1.60    2.80
  -1   6   0    4.20    2.70
   1   6   0    0.00    2.70
   1   6   0    0.90    1.40
  -1   6   0    5.70    3.30
   1   6   0    0.00    1.80
  -1   6   0    1.80    2.50
  -1   6   0    1.60    2.50
   2  -6   0   39.00    4.70
   2  -6   0   37.80    4.50
  -2  -6   0   45.50    5.50
   2  -6   0   47.40    5.40
   2   6   0   41.70    2.90
   2   6   0   34.70    4.60
  -2   6   0   47.20    5.10
  -2   6   0   40.00    4.80
   2   6   0   43.70    3.60
  -2   6   0   46.30    5.30
  -2   6   0   38.40    5.00
   3  -6   0   41.40    5.50
   3  -6   0   49.50    5.50
   3  -6   0   46.80    5.00
   3   6   0   49.70    5.40
  -3   6   0   53.09    5.90
  -3   6   0   41.00    6.00
  -3   6   0   37.70    5.20
   3   6   0   48.70    3.90
  -3   6   0   58.89    5.50
   4  -6   0  104.89    9.70
   4  -6   0  112.99   10.50
   4  -6   0   94.09   10.30
  -4   6   0  110.89   10.00
  -4   6   0  112.79   11.50
  -4   6   0  124.49   10.00
  -4   6   0  104.79   10.90
   4   6   0  112.49    7.50
   4   6   0  112.99    9.20
   5  -6   0  154.28   13.00
   5  -6   0  148.89   12.60
   5  -6   0  151.88   13.20
  -5   6   0  158.58   13.40
  -5   6   0  163.28   12.30
  -5   6   0  143.29   14.00
   5   6   0  156.48   11.80
   5   6   0  171.48   11.20
  -5   6   0  158.78   11.80
   6  -6   0   86.99    9.70
   6  -6   0   69.29    8.80
   6  -6   0   71.69    8.50
   6   6   0   62.59    7.50
  -6   6   0   92.99    8.60
  -6   6   0   79.79    8.70
   6   6   0   89.79    6.90
  -6   6   0   64.59    8.80
  -6   6   0   76.09    9.60
   7  -6   0  525.85   30.90
   7  -6   0  441.56   31.00
   7  -6   0  475.75   30.80
   7   6   0  525.95   29.20
  -7   6   0  530.85   30.00
  -7   6   0  496.05   29.70
   7   6   0  515.15   28.60
  -7   6   0  473.95   31.80
   7   6   0  468.45   30.00
   8  -6   0  231.68   18.40
   8  -6   0  199.48   18.40
   8  -6   0  223.88   18.10
   8   6   0  194.78   17.00
  -8   6   0  201.28   19.40
   8   6   0  235.78   15.00
  -8   6   0  234.38   16.40
   8   6   0  236.48   15.60
  -8   6   0  221.58   16.50
   9  -6   0   12.30    9.30
   9  -6   0    4.80    8.30
   9  -6   0    8.00    8.80
   9   6   0    0.20    7.60
  -9   6   0    3.50    6.90
   9   6   0    0.80    5.40
  -9   6   0   12.60    6.00
   9   6   0   10.40    5.10
  -9   6   0   10.20    9.60
  10  -6   0  104.09   13.90
  10   6   0   74.49   11.80
  10   6   0   78.69    9.60
 -10   6   0  113.49   12.20
 -10   6   0   71.69   13.80
  10   6   0   85.89    9.80
 -10   6   0   95.69   10.70
  11  -6   0  105.19   15.60
  11  -6   0   89.39   14.70
  11  -6   0   84.39   14.90
  11   6   0  126.09   14.30
  11   6   0  109.09   11.40
 -11   6   0  118.59   13.10
  11   6   0  100.69   13.90
 -11   6   0   81.69   27.60
 -11   6   0  140.19   15.00
  12  -6   0   -9.20   12.10
  12  -6   0    3.30   13.70
  12  -6   0    7.60   13.00
 -12   6   0   -0.80   12.60
 -12   6   0  -22.90    7.70
  12   6   0   -9.20    8.30
  12   6   0   17.50    9.60
  12   6   0    2.30   11.00
  13  -6   0  150.88   19.00
  13  -6   0  181.68   22.70
  13  -6   0  209.98   25.80
  13   6   0  157.68   18.20
 -13   6   0  153.68   24.00
  13   6   0  169.58   20.70
  13   6   0  183.08   17.50
 -13   6   0  184.38   17.70
   0  -7   0    6.50    3.40
   0  -7   0    4.70    2.20
   0   7   0    4.00    2.60
   0   7   0    5.40    2.50
   0   7   0    2.70    3.10
   1  -7   0 1269.07   79.69
  -1  -7   0 1479.85   79.29
  -1  -7   0 1479.85   80.29
   1  -7   0 1497.15   79.79
  -1   7   0 1508.15   79.59
  -1   7   0 1422.06   79.89
  -1   7   0 1464.25   79.89
  -1   7   0 1510.05   80.09
   1   7   0 1504.15   79.09
   1   7   0 1451.35   79.29
   1   7   0 1496.75   80.39
   2  -7   0   30.60    3.90
   2  -7   0   30.30    4.30
  -2  -7   0   30.10    4.40
   2  -7   0   33.50    4.60
  -2   7   0   33.70    3.80
   2   7   0   32.70    2.80
   2   7   0   31.20    3.40
  -2   7   0   33.50    4.50
  -2   7   0   30.60    4.80
   2   7   0   28.20    3.90
  -2   7   0   32.30    4.50
   3  -7   0  218.68   13.70
   3  -7   0  182.08   13.70
   3  -7   0  199.18   13.10
  -3   7   0  180.98   13.80
   3   7   0  197.58   11.50
  -3   7   0  191.78   13.40
   3   7   0  197.38   13.50
  -3   7   0  205.48   14.30
  -3   7   0  195.68   12.70
   3   7   0  187.08   11.30
   4  -7   0  742.53   42.40
   4  -7   0  667.53   42.40
   4  -7   0  726.43   42.20
   4   7   0  740.43   42.40
  -4   7   0  742.43   42.70
  -4   7   0  761.82   43.30
   4   7   0  729.13   40.40
  -4   7   0  745.93   42.30
  -4   7   0  773.62   41.60
   5  -7   0    2.90    5.10
   5  -7   0    3.50    4.90
   5  -7   0    6.80    5.50
  -5   7   0   14.20    6.40
  -5   7   0    0.70    4.60
  -5   7   0   13.20    4.40
   5   7   0    4.80    2.40
  -5   7   0   -5.30    5.30
   5   7   0   -0.60    4.00
   6  -7   0    5.20    5.50
   6  -7   0   11.60    5.40
   6  -7   0   -2.60    4.90
  -6   7   0    4.60    4.50
  -6   7   0    5.40    4.20
   6   7   0    1.00    2.60
  -6   7   0   11.30    6.40
   6   7   0    6.70    4.40
  -6   7   0    1.70    7.40
   7  -7   0    6.80    7.20
   7  -7   0    6.60    6.50
   7  -7   0    3.80    5.70
   7   7   0    3.60    3.40
   7   7   0   -6.50    4.90
   7   7   0    2.80    4.20
  -7   7   0   13.90    5.10
  -7   7   0    5.60    4.60
  -7   7   0    2.20    6.80
   8  -7   0   -4.10    7.30
   8  -7   0    5.20    8.10
   8  -7   0    0.60    7.20
  -8   7   0   -1.10    5.20
   8   7   0    7.30    4.70
   8   7   0    7.80    6.30
  -8   7   0   17.70    8.20
   8   7   0    5.30    4.50
  -8   7   0    7.60    5.50
   9  -7   0  166.48   18.10
   9  -7   0  139.09   18.30
   9  -7   0  161.78   16.90
  -9   7   0  178.28   15.20
   9   7   0  191.18   13.70
  -9   7   0  171.18   19.80
   9   7   0  183.38   14.60
  -9   7   0  197.38   15.10
   9   7   0  166.88   16.40
  10  -7   0  155.18   16.70
  10  -7   0  135.29   16.60
 -10   7   0  164.68   15.20
  10   7   0  160.88   13.70
  10   7   0  125.39   14.70
 -10   7   0  166.68   15.90
  10   7   0  144.99   13.70
 -10   7   0  152.08   17.80
  11  -7   0    1.80   11.80
  11  -7   0   40.10   19.20
  11  -7   0   17.40   12.10
  11   7   0   12.80    7.00
 -11   7   0  -10.90    7.00
  11   7   0    7.90    7.80
 -11   7   0   -8.20   11.80
 -11   7   0    0.90    6.70
  11   7   0   25.30   10.60
  12  -7   0  147.89   17.50
  12  -7   0  101.79   17.80
  12  -7   0  102.79   17.10
  12   7   0  141.59   16.70
 -12   7   0  109.69   18.00
  12   7   0  124.09   13.50
  13  -7   0    8.00   16.70
  13  -7   0   15.40   16.50
  13  -7   0  -10.30   13.00
  13   7   0   11.50   13.40
 -13   7   0   18.70    8.80
  13   7   0   -9.30   13.10
  13   7   0    4.80   10.60
 -13   7   0   -5.40   15.80
   0  -8   0  291.37   17.10
   0  -8   0  291.77   18.30
   0   8   0  299.37   17.30
   0   8   0  302.17   18.30
   0   8   0  298.87   17.20
   0   8   0  268.97   17.10
   1  -8   0  116.89    9.00
  -1  -8   0  132.79    8.40
   1  -8   0  132.39    9.20
  -1  -8   0  134.29   10.00
   1  -8   0  122.19   10.00
   1  -8   0  128.29    7.50
  -1   8   0  123.89    9.30
   1   8   0  122.69    8.00
  -1   8   0  126.19    9.10
   1   8   0  128.99    8.30
  -1   8   0  122.79    9.20
  -1   8   0  140.09    9.50
   1   8   0  120.89   10.00
   1   8   0  133.19    8.10
   2  -8   0  821.42   44.80
  -2  -8   0  768.12   44.90
  -2  -8   0  817.02   43.70
   2  -8   0  722.53   44.80
   2  -8   0  802.52   44.40
  -2   8   0  837.42   45.00
   2   8   0  795.12   45.20
  -2   8   0  826.42   45.30
   2   8   0  795.92   43.70
   2   8   0  795.62   43.40
  -2   8   0  744.03   44.80
  -2   8   0  836.02   44.40
   3  -8   0  545.55   31.60
   3  -8   0  470.75   31.60
   3  -8   0  549.35   31.20
   3   8   0  520.95   29.70
   3   8   0  544.15   29.80
  -3   8   0  556.04   31.90
   3   8   0  560.34   31.90
  -3   8   0  568.34   31.20
  -3   8   0  535.05   31.60
  -3   8   0  539.25   32.30
   4  -8   0  785.62   44.20
   4  -8   0  689.23   44.30
   4  -8   0  767.22   43.70
   4   8   0  769.92   44.30
   4   8   0  787.72   42.20
   4   8   0  764.42   42.10
  -4   8   0  767.02   45.00
  -4   8   0  785.12   43.40
  -4   8   0  764.32   44.50
  -4   8   0  788.22   44.20
   5  -8   0  378.56   23.80
   5  -8   0  327.07   23.90
   5  -8   0  366.86   23.30
   5   8   0  361.26   22.40
  -5   8   0  391.46   23.40
  -5   8   0  363.96   24.90
  -5   8   0  371.96   22.60
  -5   8   0  369.36   24.30
   5   8   0  388.16   23.80
   5   8   0  377.76   21.10
   6  -8   0   92.89   10.80
   6  -8   0   81.79    9.20
   6  -8   0   79.49    9.80
  -6   8   0   84.49    9.90
  -6   8   0   98.29    9.20
   6   8   0   90.99    6.90
  -6   8   0   95.79   10.00
   6   8   0   90.59    9.10
  -6   8   0   89.39   11.00
   7  -8   0   17.70    7.30
   7  -8   0   17.00    6.50
   7  -8   0   15.30    6.70
  -7   8   0   13.80    5.30
  -7   8   0   28.50    7.70
  -7   8   0   16.80    8.10
   7   8   0   15.10    3.80
  -7   8   0   16.30    5.90
   7   8   0   17.10    5.90
   8  -8   0  163.78   17.00
   8  -8   0  149.59   17.10
   8  -8   0  196.78   17.10
  -8   8   0  178.18   14.70
   8   8   0  185.08   12.60
  -8   8   0  191.28   18.90
   8   8   0  193.48   13.20
  -8   8   0  202.78   15.10
   8   8   0  171.48   15.50
   9  -8   0    1.20    9.50
   9  -8   0   17.30    8.70
   9  -8   0   15.40    9.30
   9   8   0   31.40    6.50
   9   8   0   23.90    6.10
  -9   8   0   35.70    7.40
  -9   8   0   21.70   12.70
   9   8   0   25.10    8.30
  -9   8   0   28.40    6.90
  10  -8   0   14.10   11.10
  10  -8   0   27.30    9.70
 -10   8   0   25.20   16.70
 -10   8   0   29.00    7.50
  10   8   0   10.10    6.90
  10   8   0   15.40    7.30
 -10   8   0   27.50    7.50
  10   8   0    8.50    9.00
  11  -8   0  235.18   24.60
  11  -8   0  210.38   23.50
  11  -8   0  170.88   21.00
 -11   8   0  256.17   18.80
 -11   8   0  217.78   21.00
  11   8   0  236.58   23.70
  11   8   0  215.18   18.10
  11   8   0  214.08   18.20
 -11   8   0  234.38   28.80
  12  -8   0   68.19   15.80
  12  -8   0   82.79   16.60
  12  -8   0   79.89   20.20
  12   8   0   72.49   14.20
  12   8   0  104.69   11.70
 -12   8   0   52.99   11.90
 -12   8   0   83.19   17.80
  13  -8   0   91.99   19.30
  13  -8   0   99.59   19.70
  13  -8   0   43.20   15.70
  13   8   0   59.49   10.40
 -13   8   0   65.69   19.00
  13   8   0   22.30   14.40
 -13   8   0   49.00   12.50
  13   8   0   67.39   14.50
   0  -9   0    6.10    4.30
   0  -9   0    2.70    2.70
   0   9   0    0.20    2.80
   0   9   0    2.90    2.50
   0   9   0   -2.60    3.00
   0   9   0    4.10    4.20
  -1  -9   0    6.20    4.10
   1  -9   0    5.80    4.40
   1  -9   0    9.00    3.50
  -1  -9   0    5.00    2.30
   1  -9   0    9.10    3.20
   1  -9   0    7.00    1.60
  -1   9   0    5.70    3.40
  -1   9   0    7.90    4.40
  -1   9   0   11.00    3.70
   1   9   0    5.40    2.90
   1   9   0    8.20    2.50
  -1   9   0    2.10    3.90
   1   9   0    8.80    4.40
   1   9   0    3.70    2.00
   2  -9   0  311.77   18.70
   2  -9   0  283.97   19.20
  -2  -9   0  304.27   17.20
  -2  -9   0  310.07   19.10
   2   9   0  291.87   19.20
  -2   9   0  295.87   18.00
   2   9   0  292.57   16.90
  -2   9   0  295.57   19.20
  -2   9   0  288.87   19.00
   2   9   0  284.07   17.20
  -2   9   0  291.97   18.80
   3  -9   0   92.39   10.40
   3  -9   0  111.49   10.80
   3  -9   0   91.19   10.60
   3   9   0  100.39    7.40
   3   9   0  120.99   11.10
  -3   9   0  102.29   11.00
   3   9   0  109.89    7.70
  -3   9   0  106.19   10.00
  -3   9   0  112.39   11.50
  -3   9   0  122.09   10.80
   4  -9   0  350.36   22.20
   4  -9   0  308.07   22.20
   4  -9   0  331.07   21.40
  -4   9   0  350.76   23.10
  -4   9   0  349.77   22.70
   4   9   0  344.67   22.30
  -4   9   0  357.66   22.20
   4   9   0  344.87   19.50
  -4   9   0  322.87   21.30
   4   9   0  345.27   19.60
   5  -9   0 2662.83  139.79
   5  -9   0 2469.15  139.19
   5  -9   0 2372.46  139.89
  -5   9   0 2550.64  139.99
  -5   9   0 2660.53  138.89
  -5   9   0 2519.35  140.59
   5   9   0 2560.14  139.89
   5   9   0 2499.05  138.69
  -5   9   0 2571.04  139.59
   5   9   0 2570.34  137.59
   5   9   0 2570.54  137.59
   6  -9   0  369.96   25.10
   6  -9   0  415.16   25.80
   6  -9   0  337.27   25.90
  -6   9   0  386.66   26.20
  -6   9   0  411.56   24.80
   6   9   0  404.66   25.90
   6   9   0  383.46   24.30
   6   9   0  420.16   22.80
  -6   9   0  389.36   27.10
  -6   9   0  425.26   25.30
   7  -9   0  109.49   14.20
   7  -9   0  127.49   13.60
   7  -9   0  115.19   13.40
  -7   9   0  134.79   11.50
   7   9   0  130.29    9.30
  -7   9   0  122.19   15.30
  -7   9   0  141.99   12.50
   7   9   0  112.19   12.70
  -7   9   0  107.69   12.60
   8  -9   0   20.50    8.20
   8  -9   0   10.20    7.90
   8  -9   0   10.70    8.50
  -8   9   0   20.90    6.20
   8   9   0   12.60    5.00
  -8   9   0   12.10    6.20
   8   9   0   19.90    6.90
  -8   9   0   16.70    9.20
   8   9   0   20.50    4.60
   9  -9   0   34.30   10.60
   9  -9   0   26.20   11.50
   9  -9   0   26.00   10.00
  -9   9   0   21.30    7.30
  -9   9   0   18.90    7.60
   9   9   0   19.30    9.70
   9   9   0   21.10    5.30
   9   9   0   25.40    5.80
  -9   9   0   18.60   10.90
  10  -9   0   96.49   12.70
  10  -9   0   84.89   16.70
  10  -9   0   83.09   16.20
 -10   9   0   92.49   16.00
 -10   9   0   98.49   11.10
  10   9   0  108.69   12.90
  10   9   0   84.39    9.10
 -10   9   0   90.09   10.80
  10   9   0   92.59   10.70
  11  -9   0    5.30   10.10
  11  -9   0   15.70   12.80
  11  -9   0   11.70   12.20
  11   9   0    6.90    9.60
 -11   9   0    2.70    8.30
 -11   9   0   13.60    7.70
 -11   9   0   31.00   14.00
  11   9   0    9.20    7.50
  11   9   0   14.40    8.40
  12  -9   0   55.79   16.10
  12  -9   0   19.00   15.60
  12  -9   0   59.29   15.90
  12   9   0   31.90   15.30
 -12   9   0   65.29   20.30
  12   9   0   48.70    9.50
  12   9   0   68.79   12.60
 -12   9   0   69.19   15.70
 -12   9   0   41.50   11.40
  13  -9   0   16.90   18.40
  13  -9   0   15.40   18.40
  13  -9   0    7.70   17.00
  13   9   0   36.90   11.80
  13   9   0   40.00   10.10
 -13   9   0    3.40   17.40
  13   9   0   25.40   14.90
 -13   9   0   36.10   12.40
   0 -10   0 6279.87  321.37
   0 -10   0 5944.31  320.17
   0  10   0 5914.11  320.17
   0  10   0 6073.09  320.37
   0  10   0 6054.79  321.27
   0  10   0 5385.66  320.17
  -1 -10   0  124.09    9.50
   1 -10   0  143.09   10.40
   1 -10   0  135.29    7.80
   1 -10   0  136.89   12.00
   1 -10   0  110.49   10.60
  -1 -10   0  125.79   11.50
  -1  10   0  132.09   10.50
  -1  10   0  128.59   11.40
   1  10   0  118.49   11.70
   1  10   0  138.59    8.20
   1  10   0  128.59    9.80
   1  10   0  130.89    9.30
  -1  10   0  129.79   10.60
  -1  10   0  133.29   11.20
  -2 -10   0  290.77   19.20
   2 -10   0  307.07   18.90
  -2 -10   0  287.27   17.10
   2 -10   0  266.37   18.70
   2  10   0  287.67   19.70
   2  10   0  281.87   17.00
  -2  10   0  302.57   18.10
   2  10   0  286.77   17.30
  -2  10   0  298.77   19.40
  -2  10   0  282.97   18.90
  -2  10   0  301.27   19.20
   3 -10   0  414.86   25.40
   3 -10   0  411.26   24.80
   3 -10   0  369.76   25.30
  -3  10   0  404.76   25.60
  -3  10   0  420.56   25.50
  -3  10   0  426.96   24.40
   3  10   0  397.06   23.30
   3  10   0  392.66   23.00
   3  10   0  412.16   25.80
  -3  10   0  440.66   26.30
   4 -10   0  259.17   18.10
   4 -10   0  240.58   18.40
   4 -10   0  250.97   17.50
   4  10   0  272.17   18.60
  -4  10   0  271.97   18.30
  -4  10   0  246.28   18.70
   4  10   0  275.37   15.50
   4  10   0  255.87   15.50
  -4  10   0  259.87   16.90
  -4  10   0  276.27   19.40
   5 -10   0   12.00    6.50
   5 -10   0   11.90    6.00
   5 -10   0   12.10    5.50
  -5  10   0    4.10    4.00
  -5  10   0    9.80    5.30
   5  10   0    7.30    2.90
  -5  10   0    8.50    6.70
   5  10   0   10.20    3.00
  -5  10   0    9.90    6.40
   5  10   0    5.30    5.40
   6 -10   0  485.55   29.70
   6 -10   0  454.35   29.20
   6 -10   0  410.26   30.00
   6  10   0  491.45   26.50
  -6  10   0  468.75   28.20
  -6  10   0  430.46   30.10
   6  10   0  478.75   29.90
   6  10   0  450.95   28.20
  -6  10   0  444.46   30.80
   6  10   0  479.55   26.50
  -6  10   0  509.15   29.40
   7 -10   0   72.39    9.80
   7 -10   0   88.19   11.60
   7 -10   0   77.29   11.10
  -7  10   0   74.59   11.00
   7  10   0   93.39    7.20
  -7  10   0   78.19    9.50
   7  10   0   73.89    8.80
  -7  10   0   83.79    9.50
  -7  10   0   62.99   11.40
   7  10   0   75.79   10.10
   8 -10   0    5.30    7.80
   8 -10   0    9.60    9.10
   8 -10   0   -0.50    7.90
  -8  10   0    9.50    6.80
   8  10   0   13.10    4.60
   8  10   0    8.30    4.20
  -8  10   0    3.90    9.40
  -8  10   0   12.40    6.10
   8  10   0   16.20    6.80
   9 -10   0   15.30   10.70
   9 -10   0   -5.90    8.90
   9 -10   0   20.30    9.20
   9  10   0   17.20    5.50
  -9  10   0   25.00   11.40
   9  10   0   24.70    5.80
  -9  10   0   19.60    7.30
   9  10   0    5.40    8.90
  -9  10   0   26.10    7.20
  10 -10   0  129.29   17.00
  10 -10   0  139.89   15.80
  10 -10   0  117.79   17.80
  10  10   0  138.49   12.80
  10  10   0  165.18   13.80
  10  10   0  134.89   14.80
 -10  10   0  114.59   17.80
 -10  10   0  159.48   15.40
 -10  10   0  125.89   14.60
  11 -10   0   90.89   16.30
  11 -10   0  119.29   15.00
  11 -10   0   89.79   17.10
 -11  10   0  121.09   14.90
  11  10   0  108.79   11.90
  11  10   0   98.39   13.90
  11  10   0  104.89   10.60
 -11  10   0  100.69   12.90
 -11  10   0   92.59   17.90
  12 -10   0  -12.00   15.00
  12 -10   0   -3.60   14.30
  12 -10   0   -6.90   14.50
  12  10   0   11.60    7.80
  12  10   0   12.20   12.30
  12  10   0   22.00   10.60
 -12  10   0   15.30   10.20
 -12  10   0   11.60   10.10
 -12  10   0   18.70   16.10
  13 -10   0   58.29   19.30
  13 -10   0   76.69   20.10
  13 -10   0   63.49   23.80
  13  10   0   62.89   10.90
 -13  10   0   80.39   13.30
  13  10   0   57.09   16.80
  13  10   0   53.49   14.80
 -13  10   0   57.69   24.20
   0 -11   0    0.10    5.70
   0 -11   0    6.10    3.80
   0  11   0    4.90    4.10
   0  11   0    3.10    3.90
   0  11   0    0.30    3.50
   0  11   0    0.70    5.00
   1 -11   0    7.60    4.40
  -1 -11   0   14.30    4.10
   1 -11   0    3.20    6.00
   1 -11   0    8.10    1.90
  -1 -11   0    8.00    5.70
  -1  11   0    6.00    4.10
   1  11   0    7.30    3.60
  -1  11   0    9.90    4.90
   1  11   0    7.30    4.30
   1  11   0    7.90    5.90
  -1  11   0   13.40    4.80
  -1  11   0    5.70    5.40
   1  11   0    7.00    2.30
   2 -11   0   27.10    5.60
   2 -11   0   15.50    5.20
  -2 -11   0   18.70    3.80
  -2 -11   0   16.10    5.80
   2 -11   0   18.50    2.90
   2  11   0   20.30    3.70
   2  11   0   20.80    3.80
  -2  11   0   17.00    5.80
   2  11   0   22.40    4.10
  -2  11   0   20.10    5.50
   2  11   0   22.10    5.10
  -2  11   0   22.70    5.40
  -2  11   0   23.40    5.90
   3 -11   0  726.33   41.70
  -3 -11   0  737.63   42.50
   3 -11   0  785.52   42.40
   3 -11   0  673.33   42.70
  -3  11   0  760.82   42.50
  -3  11   0  713.43   42.60
   3  11   0  739.03   40.40
  -3  11   0  706.13   42.90
   3  11   0  705.33   40.30
   3  11   0  713.73   42.80
  -3  11   0  754.02   41.50
   4 -11   0  305.07   23.40
   4 -11   0  371.26   23.50
   4 -11   0  371.16   22.90
  -4  11   0  395.36   24.10
  -4  11   0  367.36   22.20
  -4  11   0  363.06   25.30
   4  11   0  365.36   20.80
   4  11   0  361.36   23.90
  -4  11   0  380.76   23.50
   4  11   0  348.97   20.80
   5 -11   0    4.40    5.20
   5 -11   0    0.50    5.50
   5 -11   0   -1.70    5.70
   5  11   0   -2.50    5.40
  -5  11   0   -1.70    4.00
   5  11   0    5.20    2.80
  -5  11   0   -2.10    6.40
  -5  11   0    6.50    5.40
   5  11   0    3.20    3.00
  -5  11   0    0.60    6.00
   6 -11   0   96.79   11.50
   6 -11   0  119.49   12.10
   6 -11   0   99.59   10.90
  -6  11   0   95.19   10.10
   6  11   0   89.69   10.20
   6  11   0   99.19    7.60
  -6  11   0  105.89   11.70
  -6  11   0   89.79   11.60
   6  11   0  108.59    7.70
  -6  11   0  119.39   14.50
   6  11   0  114.29   12.80
   7 -11   0   17.20    9.00
   7 -11   0   20.00    7.60
   7 -11   0   26.20    8.00
   7  11   0   18.10    3.60
   7  11   0    6.20    7.00
  -7  11   0   19.40    8.50
  -7  11   0   22.50    7.10
  -7  11   0   10.80   10.50
   7  11   0   16.20    3.50
  -7  11   0   30.20    6.40
   7  11   0   17.80    6.10
   8 -11   0   48.70   10.00
   8 -11   0   52.39   11.50
   8  11   0   45.50    8.40
   8  11   0   38.10    9.30
  -8  11   0   64.79   11.40
   8  11   0   51.99    5.70
  -8  11   0   35.20   11.00
  -8  11   0   48.40    8.00
   8  11   0   40.30    5.90
   9 -11   0  162.78   19.00
   9 -11   0  190.88   20.10
   9 -11   0  191.38   18.70
   9  11   0  182.58   19.60
   9  11   0  188.58   13.80
   9  11   0  163.78   19.60
   9  11   0  201.88   14.10
  -9  11   0  203.98   18.40
  -9  11   0  187.98   25.40
  10 -11   0  316.77   26.90
  10 -11   0  217.68   26.80
  10 -11   0  249.97   25.60
  10  11   0  295.17   19.30
  10  11   0  254.67   24.50
 -10  11   0  322.37   23.40
  10  11   0  302.27   20.00
 -10  11   0  290.57   22.10
 -10  11   0  284.37   29.10
  10  11   0  272.27   23.40
  11 -11   0   33.40   13.20
  11 -11   0   37.00   12.10
  11 -11   0   25.60   14.50
  11  11   0   46.40    7.60
  11  11   0   33.30    8.80
 -11  11   0   31.20   15.60
  11  11   0   29.70   11.60
 -11  11   0   42.20   11.50
  11  11   0   32.60   12.20
 -11  11   0   19.60   11.20
  12 -11   0  144.69   22.90
  12 -11   0  196.88   25.20
  12 -11   0  204.38   22.30
 -12  11   0  229.88   25.50
  12  11   0  201.38   15.70
  12  11   0  153.78   20.30
 -12  11   0  203.58   19.70
 -12  11   0  201.48   18.50
  12  11   0  156.98   19.20
  12  11   0  168.48   19.70
  13 -11   0   -1.40   18.80
  13 -11   0    2.40   18.40
  13 -11   0   20.40   19.20
  13  11   0    0.10   13.20
 -13  11   0    2.60   18.90
  13  11   0    8.20    8.30
 -13  11   0   17.40   11.20
  13  11   0    1.20   15.30
   0 -12   0    0.50    3.90
   0 -12   0    2.90    5.70
   0  12   0   12.30    4.80
   0  12   0    4.30    4.70
   0  12   0    9.20    5.30
   1 -12   0  233.58   15.00
  -1 -12   0  221.88   16.50
   1 -12   0  221.98   12.10
   1 -12   0  215.88   16.70
  -1 -12   0  224.08   13.80
  -1  12   0  203.98   14.30
  -1  12   0  196.68   15.10
   1  12   0  210.88   14.50
   1  12   0  215.78   12.20
  -1  12   0  206.78   15.30
   1  12   0  218.18   16.70
   1  12   0  199.48   14.10
  -1  12   0  194.58   15.00
  -2 -12   0    4.70    5.40
   2 -12   0   16.80    5.40
   2 -12   0   17.80    6.30
  -2 -12   0   19.20    3.80
   2 -12   0    8.50    6.00
   2 -12   0    7.40    2.60
   2  12   0   12.00    3.70
  -2  12   0   10.80    5.60
   2  12   0   13.20    3.70
   2  12   0    7.50    5.90
  -2  12   0    5.60    5.00
  -2  12   0    6.20    4.20
  -2  12   0    0.80    5.30
   2  12   0   10.20    4.00
  -3 -12   0   58.69    7.70
   3 -12   0   47.40    7.20
   3 -12   0   51.79    7.20
  -3  12   0   54.39    8.30
   3  12   0   60.39    5.80
   3  12   0   57.99    8.00
  -3  12   0   54.09    7.90
  -3  12   0   62.69    7.70
  -3  12   0   51.19    6.20
   3  12   0   51.69    6.00
   4 -12   0   61.59    8.10
   4 -12   0   53.09    8.10
   4 -12   0   59.89    7.90
  -4  12   0   63.39    8.40
  -4  12   0   58.09    7.80
  -4  12   0   56.19    7.20
   4  12   0   65.59    6.10
   4  12   0   52.79    6.10
  -4  12   0   62.19    9.10
   4  12   0   59.39    8.50
   5 -12   0   -6.80    6.00
   5 -12   0   -0.90    5.50
   5 -12   0    7.30    5.50
  -5  12   0   10.90    7.00
  -5  12   0    4.20    6.80
   5  12   0   -5.10    2.80
  -5  12   0    0.10    4.00
   5  12   0    1.40    6.00
  -5  12   0   -5.20    5.50
   5  12   0   -2.70    2.70
   6 -12   0  106.89   12.60
   6 -12   0  118.59   13.60
   6 -12   0   88.39   12.30
   6  12   0  118.79   11.20
   6  12   0  108.79    8.30
  -6  12   0  126.59   12.20
  -6  12   0  110.49   12.70
   6  12   0  131.89   13.90
  -6  12   0   96.49   12.80
  -6  12   0  127.19   13.10
   6  12   0  122.79    8.60
   7 -12   0  252.97   20.60
   7 -12   0  275.77   20.10
   7 -12   0  228.98   21.10
   7  12   0  238.08   17.90
  -7  12   0  256.87   18.70
  -7  12   0  194.88   21.90
  -7  12   0  264.47   19.40
   7  12   0  237.38   20.50
   7  12   0  253.77   15.40
  -7  12   0  232.58   20.90
   7  12   0  230.98   14.90
   8 -12   0   10.20    9.80
   8 -12   0    6.60    8.30
   8 -12   0   -8.90    7.80
   8  12   0    6.70    4.40
  -8  12   0   16.30   10.00
   8  12   0    8.80    4.00
   8  12   0    8.40    8.10
   8  12   0    1.70    7.10
  -8  12   0    3.10    6.20
  -8  12   0   30.50   10.80
  -8  12   0    4.00    7.20
   9 -12   0  269.87   23.30
   9 -12   0  242.68   25.10
   9 -12   0  246.58   23.50
   9  12   0  283.57   17.70
   9  12   0  248.78   16.60
   9  12   0  289.87   17.70
   9  12   0  257.07   23.00
   9  12   0  242.28   21.00
  -9  12   0  245.88   26.30
  -9  12   0  301.97   21.50
  10 -12   0  -16.50   10.60
  10 -12   0   -7.70    9.40
  10 -12   0   -1.80   12.20
  10  12   0   24.80   10.10
 -10  12   0   -5.40   13.40
  10  12   0    7.00    6.00
  10  12   0    4.40    5.70
 -10  12   0   11.80   11.00
 -10  12   0    4.70    8.00
  10  12   0    2.20    9.80
  11 -12   0  299.97   31.40
  11 -12   0  373.96   31.40
  11 -12   0  344.87   29.30
  11  12   0  365.36   22.40
  11  12   0  311.37   30.20
 -11  12   0  297.47   33.30
  11  12   0  339.67   29.50
  11  12   0  336.07   24.10
 -11  12   0  374.06   26.30
 -11  12   0  363.96   27.40
  12 -12   0   75.39   19.00
  12 -12   0   58.29   18.50
  12 -12   0   91.99   18.30
  12  12   0   64.69   21.20
  12  12   0   75.09   12.50
 -12  12   0   62.39   20.40
  12  12   0   83.39   15.90
  12  12   0   86.69    9.20
 -12  12   0   89.89   13.10
 -12  12   0   88.59   14.50
   0 -13   0   -0.20    3.80
   0 -13   0   -2.50    5.70
   0  13   0    0.00    4.00
   0  13   0    3.50    4.60
   0  13   0    0.90    4.20
   1 -13   0  620.84   36.80
  -1 -13   0  610.54   36.60
  -1 -13   0  647.74   34.70
   1 -13   0  609.24   32.80
   1 -13   0  622.54   35.30
   1  13   0  609.24   32.80
  -1  13   0  591.54   35.40
   1  13   0  615.64   36.70
  -1  13   0  589.14   35.60
   1  13   0  603.24   34.90
   1  13   0  550.94   34.60
  -1  13   0  594.24   35.50
  -1  13   0  624.94   35.20
   1  13   0  577.84   34.70
  -2 -13   0   17.90    4.00
   2 -13   0    7.70    4.80
   2 -13   0   18.70    6.80
  -2 -13   0   13.20    6.10
   2 -13   0   13.20    2.70
   2 -13   0   11.30    5.30
   2  13   0   14.90    6.00
  -2  13   0   10.40    6.70
  -2  13   0   11.50    5.30
   2  13   0   13.50    4.20
  -2  13   0    9.70    4.60
   2  13   0   13.40    3.70
   2  13   0   16.00    4.30
  -2  13   0   19.60    5.70
   3 -13   0  120.49   11.50
   3 -13   0  115.79   11.70
  -3 -13   0  121.99   11.80
  -3  13   0  109.19   12.20
  -3  13   0  121.39   10.00
  -3  13   0  103.69   12.40
   3  13   0  124.19    8.90
  -3  13   0  103.39   11.30
   3  13   0  110.19   12.40
   3  13   0  112.79    8.70
   4 -13   0   10.80    5.90
   4 -13   0    8.00    5.30
   4 -13   0    9.90    7.40
  -4  13   0   16.30    4.50
  -4  13   0   10.00    5.80
   4  13   0    9.40    6.20
   4  13   0   11.90    3.70
  -4  13   0   18.20    7.30
   4  13   0   13.40    3.60
  -4  13   0    3.00    6.10
   5 -13   0   15.30    6.50
   5 -13   0   -2.20    6.40
   5 -13   0    5.50    6.70
  -5  13   0    9.00    7.70
   5  13   0    5.80    3.10
   5  13   0   11.00    3.60
  -5  13   0   14.40    7.30
  -5  13   0    1.70    4.50
  -5  13   0    8.20    6.30
   5  13   0   -0.70    6.30
   6 -13   0  382.96   25.90
   6 -13   0  360.16   25.00
   6 -13   0  338.17   27.70
  -6  13   0  402.16   24.10
  -6  13   0  344.67   27.40
  -6  13   0  362.96   25.50
  -6  13   0  409.66   25.80
   6  13   0  376.06   22.10
   6  13   0  366.86   24.00
   6  13   0  381.06   26.80
   6  13   0  386.56   21.90
   7 -13   0   43.80   10.70
   7 -13   0   32.90    9.70
   7 -13   0   35.60    8.60
   7  13   0   35.50    4.40
  -7  13   0   35.00   10.10
   7  13   0   35.80    7.40
  -7  13   0   54.99   10.80
   7  13   0   42.90    5.10
   7  13   0   44.90   11.60
  -7  13   0   46.80    7.40
  -7  13   0   37.30   11.70
   8 -13   0   84.09   13.10
   8 -13   0   85.29   12.00
   8  13   0   88.59   12.40
   8  13   0   88.09    8.20
  -8  13   0  102.99   10.40
  -8  13   0   76.79   15.10
   8  13   0   89.19    7.90
   8  13   0   76.19   10.30
  -8  13   0   78.19   11.00
   9 -13   0   -9.40    8.90
   9 -13   0   17.30    9.70
   9 -13   0  -14.20   10.80
  -9  13   0    1.80    8.80
   9  13   0    0.10    8.00
   9  13   0   -3.40    4.30
   9  13   0    2.10    9.10
  -9  13   0   -1.20    7.60
  -9  13   0    2.90   12.40
   9  13   0   -7.00    4.50
   9  13   0   -3.40    3.70
  10 -13   0   31.40   12.20
  10 -13   0    2.80   13.00
  10 -13   0    8.20   10.60
  10  13   0   15.70   10.00
  10  13   0   15.50    5.90
 -10  13   0   12.00    8.50
  10  13   0    8.10   10.60
  10  13   0   24.70    4.80
 -10  13   0   40.50   18.20
  10  13   0    7.20    5.50
 -10  13   0   15.80    8.70
  11 -13   0    1.80   17.00
  11 -13   0   19.00   15.00
  11 -13   0   -6.80   11.80
  11  13   0   13.70    6.10
  11  13   0  -21.30   11.90
  11  13   0   -0.80   10.90
 -11  13   0    1.40   16.00
 -11  13   0    0.50    8.50
  11  13   0   -6.00    7.30
  11  13   0    5.00    4.60
 -11  13   0  -10.70    8.80
  12 -13   0   97.09   21.90
  12 -13   0   52.99   19.40
  12 -13   0   57.39   19.50
  12  13   0   46.30   15.20
 -12  13   0   98.09   20.80
  12  13   0   95.99   10.60
 -12  13   0   88.49   14.00
 -12  13   0   87.39   15.30
  12  13   0   92.79   12.80
  12  13   0   62.89    7.90
   0 -14   0  265.77   17.20
   0 -14   0  246.48   18.80
   0  14   0  250.77   16.90
   0  14   0  247.48   16.70
   0  14   0  250.67   17.50
  -1 -14   0  -10.00    5.50
   1 -14   0   -6.70    4.20
  -1 -14   0    4.90    3.50
   1 -14   0   -6.20    5.80
   1  14   0   -2.60    3.70
  -1  14   0   -2.60    4.20
   1  14   0    3.80    4.00
  -1  14   0   -3.10    4.70
  -1  14   0    2.50    4.90
  -1  14   0   -2.00    6.10
   1  14   0    0.60    4.10
   1  14   0   -3.10    5.80
   2 -14   0  676.43   39.50
   2 -14   0  687.63   37.30
  -2 -14   0  688.23   40.50
   2 -14   0  686.53   41.00
  -2 -14   0  693.23   38.30
   2 -14   0  622.84   39.30
   2  14   0  653.63   38.30
   2  14   0  692.23   40.90
  -2  14   0  684.93   40.00
  -2  14   0  695.53   39.10
   2  14   0  675.33   38.30
   2  14   0  683.83   37.60
  -2  14   0  664.53   40.20
  -2  14   0  656.93   39.80
   3 -14   0  401.36   25.00
   3 -14   0  361.76   25.50
  -3 -14   0  413.06   25.50
   3 -14   0  387.76   22.50
   3  14   0  389.56   23.40
  -3  14   0  372.66   25.00
  -3  14   0  384.66   25.80
   3  14   0  404.06   23.00
   3  14   0  369.66   26.00
  -3  14   0  385.36   25.60
  -3  14   0  427.06   24.30
   3  14   0  361.46   22.80
   4 -14   0 1606.04  101.19
   4 -14   0 1921.01  101.19
   4  14   0 1746.23   98.89
  -4  14   0 1831.92  102.09
  -4  14   0 1825.42  101.29
   4  14   0 1837.72   98.89
  -4  14   0 1829.92  101.49
  -4  14   0 1942.11  100.19
   4  14   0 1796.12  101.59
   5 -14   0   58.89    9.60
   5 -14   0   66.39   10.30
   5 -14   0   96.89   10.40
   5  14   0   78.19    7.60
   5  14   0   77.19    7.20
   5  14   0   84.09   11.00
  -5  14   0   93.59   11.40
  -5  14   0   86.99   11.10
  -5  14   0   83.99    9.00
  -5  14   0   82.19   11.60
   6 -14   0  514.65   32.00
   6 -14   0  419.06   32.90
   6 -14   0  507.35   32.50
   6  14   0  491.35   30.60
   6  14   0  504.05   33.60
   6  14   0  505.35   28.40
  -6  14   0  512.95   34.50
   6  14   0  489.95   28.80
  -6  14   0  512.75   30.60
  -6  14   0  551.94   32.60
  -6  14   0  493.65   33.50
   7 -14   0  293.87   25.90
   7 -14   0  301.17   24.00
   7 -14   0  346.57   25.30
   7  14   0  321.97   25.70
  -7  14   0  342.27   24.50
  -7  14   0  286.27   26.90
  -7  14   0  307.87   26.40
  -7  14   0  353.56   22.70
   7  14   0  347.97   22.90
   7  14   0  335.77   19.70
   7  14   0  366.66   20.30
   8 -14   0  276.17   23.50
   8 -14   0  281.47   27.50
   8 -14   0  331.27   24.30
  -8  14   0  276.37   27.40
  -8  14   0  282.27   25.40
  -8  14   0  289.97   22.30
  -8  14   0  302.37   23.10
   8  14   0  275.17   22.80
   8  14   0  276.17   17.60
   8  14   0  310.67   18.20
   8  14   0  314.57   25.10
   9 -14   0    1.20    9.70
   9 -14   0    2.60   11.70
   9 -14   0   -5.40   10.00
  -9  14   0   13.00   12.80
   9  14   0    7.10    3.80
   9  14   0    6.20    8.50
  -9  14   0    8.30    8.60
   9  14   0    4.20    4.60
   9  14   0   10.30    4.60
   9  14   0   15.00   10.10
  -9  14   0    1.20    8.50
  10 -14   0   98.79   18.10
  10 -14   0  149.09   17.30
  10 -14   0  112.19   15.80
 -10  14   0  122.29   19.60
  10  14   0  127.59   10.20
 -10  14   0  152.68   15.90
 -10  14   0  168.48   17.40
  10  14   0  127.49   17.30
  10  14   0  136.09   13.20
  10  14   0  121.79   11.00
  10  14   0   99.29   16.20
  11 -14   0   22.20   16.10
  11 -14   0   22.90   14.90
  11 -14   0   51.49   13.10
  11  14   0    3.70    4.60
  11  14   0   11.90    7.70
  11  14   0   13.70    5.40
 -11  14   0   17.50   16.50
 -11  14   0    0.40    8.80
  11  14   0  -14.60   13.00
 -11  14   0   15.80   10.00
  11  14   0   25.70   11.90
  12 -14   0   21.80   15.70
  12 -14   0   30.30   17.00
  12 -14   0   41.40   18.80
  12  14   0   28.10    5.30
  12  14   0   18.40    5.60
 -12  14   0   10.30   11.70
  12  14   0   35.70   18.00
 -12  14   0   42.70   12.10
  12  14   0   12.50   10.10
 -12  14   0   23.40   19.40
   0 -15   0    4.90    5.10
   0 -15   0    1.40    6.20
   0  15   0    3.50    5.40
   0  15   0    4.30    4.70
   0  15   0   -0.30    4.60
   1 -15   0 1115.19   60.79
  -1 -15   0 1106.09   60.19
  -1 -15   0 1098.09   62.19
   1 -15   0 1110.79   62.39
   1  15   0 1049.49   60.39
  -1  15   0 1097.39   61.09
   1  15   0 1097.99   62.39
   1  15   0 1014.50   60.29
   1  15   0 1077.89   60.29
  -1  15   0 1028.90   61.19
  -1  15   0 1040.30   61.39
  -1  15   0 1110.19   60.49
   2 -15   0   97.79   11.80
   2 -15   0  111.49    7.50
  -2 -15   0  115.69   12.50
   2 -15   0  109.09   11.20
  -2 -15   0  116.59    8.90
   2 -15   0  106.09   12.00
  -2  15   0  113.99   12.60
   2  15   0  101.99    9.90
   2  15   0  128.99   13.10
  -2  15   0  110.69   12.10
   2  15   0  116.69    9.80
  -2  15   0  125.09   10.90
  -2  15   0  111.89   12.00
   2  15   0  106.59    8.00
   3 -15   0  500.35   35.50
   3 -15   0  589.74   35.30
  -3 -15   0  612.54   36.00
   3 -15   0  591.44   32.90
   3  15   0  620.64   33.80
   3  15   0  570.64   33.40
  -3  15   0  563.24   35.70
  -3  15   0  600.34   34.30
   3  15   0  577.64   33.50
   3  15   0  583.94   36.60
  -3  15   0  586.34   35.60
  -3  15   0  590.54   36.30
   4 -15   0    1.00    6.20
   4 -15   0   -3.70    7.70
  -4  15   0   -0.60    5.30
   4  15   0    3.40    4.20
  -4  15   0   -2.40    6.10
  -4  15   0   -1.50    7.20
  -4  15   0   -4.40    6.90
   4  15   0    3.40    7.10
   4  15   0    3.30    3.90
   5 -15   0  447.86   28.80
   5 -15   0  421.46   28.50
   5 -15   0  406.06   29.20
  -5  15   0  471.55   29.10
  -5  15   0  409.96   30.20
  -5  15   0  400.16   30.30
   5  15   0  410.26   25.30
   5  15   0  443.46   29.80
   5  15   0  435.16   25.10
  -5  15   0  478.35   27.50
   6 -15   0   -3.50    8.20
   6 -15   0    6.40    7.80
   6 -15   0   10.30    8.60
  -6  15   0   19.00   10.10
   6  15   0   15.90    4.30
  -6  15   0   -3.80    8.70
   6  15   0   18.50    8.60
  -6  15   0    1.80    7.50
  -6  15   0    7.10    5.80
   6  15   0   13.50    3.70
   7 -15   0  596.34   38.90
   7 -15   0  509.65   40.30
   7 -15   0  595.04   38.40
  -7  15   0  588.34   37.80
   7  15   0  598.84   36.40
   7  15   0  596.84   33.50
   7  15   0  627.14   39.80
  -7  15   0  544.25   40.50
   7  15   0  605.44   33.90
  -7  15   0  634.54   40.50
  -7  15   0  631.84   36.30
   8 -15   0    1.20    8.80
   8 -15   0  -20.20    8.10
   8 -15   0    7.10   11.30
  -8  15   0    5.40    6.80
  -8  15   0   -6.00   11.40
  -8  15   0   -7.40    7.50
   8  15   0   -4.30    4.30
   8  15   0    9.30    4.00
   8  15   0   -2.60    9.00
   8  15   0    0.00    8.70
  -8  15   0   -2.70   10.60
   9 -15   0  157.88   17.50
   9 -15   0  157.28   19.20
   9 -15   0  129.99   16.00
   9  15   0  158.38   11.60
   9  15   0  141.29   10.90
   9  15   0  182.18   21.10
   9  15   0  174.48   12.20
  -9  15   0  161.78   15.80
  -9  15   0  155.78   20.40
   9  15   0  140.09   15.20
  -9  15   0  156.98   17.80
  10 -15   0   21.70   14.40
  10 -15   0   33.60   13.00
  10 -15   0   35.90   11.80
  10  15   0   29.10    7.10
 -10  15   0   32.20    8.90
  10  15   0   12.90   10.30
 -10  15   0   13.60   15.20
 -10  15   0   35.20   10.40
  10  15   0   20.10   13.30
  10  15   0   25.80    4.50
  10  15   0   25.60    5.10
  11 -15   0    7.40   16.60
  11 -15   0   -1.40   16.00
  11 -15   0    8.90   14.80
 -11  15   0   32.20   13.60
  11  15   0   -1.20    4.20
  11  15   0   16.40    7.50
  11  15   0   -9.70   14.10
  11  15   0    9.30    4.20
  11  15   0    9.70   15.00
 -11  15   0  -18.60   20.70
 -11  15   0   13.20   12.10
  12 -15   0   77.19   22.80
  12 -15   0   35.40   20.80
  12  15   0   30.60   15.20
 -12  15   0   19.20   11.90
  12  15   0   41.80   10.60
 -12  15   0   43.10   21.80
 -12  15   0   31.20   12.50
   0 -16   0  128.99   11.20
   0 -16   0  127.99   14.30
   0  16   0  130.59   11.60
   0  16   0  147.39   12.90
   0  16   0  120.39   11.10
   1 -16   0    3.10    4.70
  -1 -16   0   -2.50    4.40
  -1 -16   0    0.10    6.50
   1 -16   0   -3.50    6.50
  -1  16   0   -1.90    5.40
  -1  16   0   -5.10    4.70
   1  16   0   -0.90    5.00
   1  16   0  -10.10    6.20
  -1  16   0   -8.60    4.80
   1  16   0    4.00    4.90
  -1  16   0    2.40    5.30
   1  16   0    0.40    4.40
   2 -16   0    5.00    6.80
   2 -16   0   -1.20    2.10
   2 -16   0   -5.70    6.30
  -2 -16   0    1.20    3.50
  -2 -16   0   -5.30    6.20
   2  16   0    6.90    7.10
   2  16   0    7.80    4.50
   2  16   0   -3.00    2.50
  -2  16   0   -1.90    5.20
   2  16   0   -3.30    4.50
  -2  16   0   -9.70    5.00
  -2  16   0    6.40    6.20
  -2  16   0    0.30    5.90
   3 -16   0   19.10    3.80
  -3 -16   0   12.60    4.50
   3 -16   0   18.50    9.80
  -3 -16   0    5.30    6.80
   3 -16   0   16.90    6.50
   3 -16   0   10.90    7.20
   3  16   0   14.10    5.10
  -3  16   0    1.60    6.20
  -3  16   0   22.10    9.20
   3  16   0   14.20    7.90
  -3  16   0   23.60    7.50
   3  16   0   17.80    4.90
   3  16   0   19.20    4.90
  -3  16   0   14.40    6.00
   4 -16   0    8.10    8.30
   4 -16   0    7.60    3.80
   4 -16   0    0.20    6.20
   4  16   0    5.80    5.50
  -4  16   0    2.80    7.30
   4  16   0    9.80    8.00
  -4  16   0   15.40    8.50
   4  16   0    5.80    3.90
   4  16   0    7.00    4.20
  -4  16   0    3.50    8.40
  -4  16   0   10.40    6.30
   5 -16   0  106.99   14.00
   5 -16   0  106.19   12.40
   5  16   0  101.49    9.60
  -5  16   0  116.59   13.50
  -5  16   0  119.39   12.70
   5  16   0  114.89    9.40
   5  16   0   97.19   12.60
  -5  16   0   90.79   13.10
  -5  16   0  113.99   14.20
   6 -16   0   -2.10    8.60
   6 -16   0   -5.70    8.60
   6 -16   0    8.10    8.30
   6  16   0    0.30   10.30
  -6  16   0   -1.90   10.10
  -6  16   0    5.00    9.50
   6  16   0    1.00    4.20
  -6  16   0   -2.10    7.60
  -6  16   0    1.20    5.60
   6  16   0    7.80    3.70
   7 -16   0  474.95   31.80
   7 -16   0  434.56   33.50
   7 -16   0  479.25   32.60
  -7  16   0  459.75   34.00
  -7  16   0  511.75   31.10
   7  16   0  476.45   27.70
   7  16   0  459.95   30.20
   7  16   0  487.05   27.20
   7  16   0  446.36   33.60
  -7  16   0  423.06   35.00
  -7  16   0  515.35   32.40
   8 -16   0   -0.10    8.80
   8 -16   0  -13.30   10.60
   8 -16   0   -5.80   11.90
   8  16   0    4.00    4.60
   8  16   0    6.70    8.00
  -8  16   0    9.70   11.40
  -8  16   0    0.30    6.70
   8  16   0    0.70    3.60
  -8  16   0   -1.60   10.30
   8  16   0   32.60   13.10
  -8  16   0   10.40   12.10
   9 -16   0   67.89   13.40
   9 -16   0   36.20   14.20
   9 -16   0   43.50   12.20
  -9  16   0   45.80   11.00
  -9  16   0   32.70   15.10
   9  16   0   44.90    5.00
   9  16   0   67.69   12.90
  -9  16   0   38.40    9.00
   9  16   0   40.60   10.70
   9  16   0   40.10    5.50
   9  16   0   54.29    6.80
  10 -16   0   -9.20   17.30
  10 -16   0   48.30   15.90
  10 -16   0   22.70   12.80
  10  16   0   11.10    3.90
 -10  16   0   12.60   18.70
 -10  16   0   43.20   11.30
  10  16   0   33.50   11.40
  10  16   0   12.50    4.20
 -10  16   0    2.30   10.10
  10  16   0   19.90    5.70
  10  16   0   -8.00   12.30
  11 -16   0  123.39   23.00
  11 -16   0  163.38   20.60
  11 -16   0  162.38   23.20
 -11  16   0  159.28   17.70
 -11  16   0  169.28   25.30
 -11  16   0  165.18   16.90
  11  16   0  174.68   15.60
  11  16   0  169.98   18.50
  11  16   0  100.49   20.50
   0 -17   0    8.20    7.60
   0 -17   0   10.10    4.90
   0  17   0    7.00    6.00
   0  17   0    3.20    5.40
   0  17   0   12.30    5.90
  -1 -17   0    1.50    4.20
   1 -17   0    0.40    7.30
   1 -17   0   -3.60    4.80
  -1 -17   0   10.50    8.50
   1  17   0    6.20    4.80
  -1  17   0    5.90    5.80
   1  17   0    2.80    5.00
   1  17   0   -1.30    4.60
   1  17   0   -1.70    6.90
  -1  17   0   -1.70    7.00
  -1  17   0   -0.90    5.80
  -1  17   0    7.50    5.00
  -2 -17   0   73.89   10.70
   2 -17   0   75.69    9.00
   2 -17   0   69.99    5.40
   2 -17   0   72.29   11.00
  -2 -17   0   95.99    9.20
  -2  17   0   62.99    9.30
   2  17   0   71.29    9.00
   2  17   0   88.49   11.40
   2  17   0   67.49    8.00
   2  17   0   73.99    9.30
   2  17   0   80.59    5.60
  -2  17   0   65.99    9.30
  -2  17   0   95.59    9.30
  -2  17   0   60.49    9.60
  -3 -17   0  423.66   24.90
   3 -17   0  430.86   29.30
   3 -17   0  428.66   28.00
  -3 -17   0  416.96   28.10
   3 -17   0  372.26   26.80
   3 -17   0  422.56   23.90
  -3  17   0  425.46   27.70
  -3  17   0  374.46   28.10
   3  17   0  393.66   25.00
  -3  17   0  422.56   28.00
   3  17   0  402.96   24.50
   3  17   0  408.86   28.90
  -3  17   0  418.46   25.80
   3  17   0  431.46   25.10
   4 -17   0    4.30    7.20
   4 -17   0   13.60    9.40
   4 -17   0   13.10    4.50
  -4  17   0   -4.40    7.30
   4  17   0    0.50    5.00
  -4  17   0   -0.10    5.10
  -4  17   0    7.40    7.40
   4  17   0    7.60    6.30
   4  17   0    1.40    8.20
  -4  17   0    4.30    8.30
   4  17   0    3.20    4.60
   5 -17   0   42.70   10.10
   5 -17   0   31.20    6.00
  -5  17   0   25.10    9.90
   5  17   0   24.10    9.90
  -5  17   0   38.50   10.80
  -5  17   0   25.70    9.00
  -5  17   0   31.60    6.90
   5  17   0   32.20    5.30
   5  17   0   30.00    5.60
   6 -17   0   11.30    8.80
   6 -17   0    0.00    6.90
   6 -17   0  -11.90   10.90
  -6  17   0    5.10    8.00
   6  17   0    6.20    4.60
   6  17   0    7.90    4.10
  -6  17   0   16.70   10.50
  -6  17   0   -0.20    7.40
   6  17   0   -8.00    7.80
  -6  17   0    6.40    9.50
   7 -17   0   15.90   10.70
   7 -17   0   28.70   10.30
   7  17   0   28.00    8.20
   7  17   0   23.20   10.90
  -7  17   0   33.10    9.10
   7  17   0   24.20    4.60
  -7  17   0   13.70   12.80
   7  17   0   28.30    5.30
  -7  17   0   22.60   11.80
  -7  17   0   20.20    9.20
   8 -17   0   52.09   12.10
   8 -17   0   37.90   13.20
   8 -17   0   37.90   11.10
   8  17   0   52.19    5.70
  -8  17   0   67.49   10.70
   8  17   0   60.49   13.40
   8  17   0   55.79    6.10
  -8  17   0   39.30   13.60
  -8  17   0   51.19   11.20
   8  17   0   55.29   10.10
  -8  17   0   34.50   14.30
   9 -17   0   20.20   12.10
   9 -17   0   26.60   14.50
   9  17   0   35.70   10.50
   9  17   0   39.30   14.10
   9  17   0   22.50    6.10
   9  17   0   34.80    4.50
  -9  17   0   53.59   10.80
   9  17   0   34.50    4.70
  -9  17   0   35.50   11.20
  -9  17   0   33.30   15.60
  10 -17   0  506.55   42.40
  10 -17   0  460.55   42.00
  10 -17   0  555.64   40.30
 -10  17   0  504.25   44.20
  10  17   0  551.14   42.50
 -10  17   0  615.24   38.30
  10  17   0  580.94   33.00
 -10  17   0  582.54   36.20
  10  17   0  530.25   37.40
  11 -17   0   17.90   15.40
  11 -17   0    3.70   17.80
  11 -17   0   -4.40   18.90
  11  17   0   -6.10    8.40
 -11  17   0    4.90   19.70
  11  17   0    7.20   15.50
 -11  17   0  -20.60   11.40
 -11  17   0   20.40   12.30
   0 -18   0  745.43   43.90
   0 -18   0  744.13   41.40
   0  18   0  700.93   41.50
   0  18   0  669.63   41.50
   0  18   0  653.03   41.50
  -1 -18   0   31.90    8.90
   1 -18   0   35.90    9.60
   1 -18   0   37.40    7.10
  -1 -18   0   38.40    6.10
  -1  18   0   32.20    7.10
   1  18   0   36.80    7.50
   1  18   0   24.50    6.00
  -1  18   0   29.50    7.50
  -1  18   0   40.90    7.90
   1  18   0   34.90    6.40
   1  18   0   43.10    9.40
  -1  18   0   40.30    8.00
  -2 -18   0  269.07   21.40
   2 -18   0  293.27   22.20
   2 -18   0  271.27   19.40
  -2 -18   0  262.77   17.80
  -2  18   0  268.97   20.20
  -2  18   0  228.88   20.10
   2  18   0  253.07   18.10
  -2  18   0  246.28   18.90
  -2  18   0  261.67   20.90
   2  18   0  259.47   18.00
   2  18   0  257.37   18.20
   2  18   0  273.17   21.90
   3 -18   0   67.59    9.40
   3 -18   0   73.49   11.80
   3 -18   0   63.59    9.40
  -3 -18   0   62.89    7.20
  -3 -18   0   58.39   10.40
   3 -18   0   77.19    7.10
   3  18   0   60.59    7.70
  -3  18   0   67.59   10.70
   3  18   0   55.29   10.60
  -3  18   0   49.00    8.60
  -3  18   0   61.39    9.80
   3  18   0   74.79    8.10
   3  18   0   52.79    7.30
  -3  18   0   74.99   11.10
   4 -18   0   67.49    7.40
   4 -18   0   78.29   12.50
   4 -18   0   78.09   11.40
   4 -18   0   71.49   11.50
  -4  18   0   54.19   10.70
   4  18   0   49.99    7.30
   4  18   0   63.39    7.40
  -4  18   0   67.19   10.70
   4  18   0   61.59   10.90
  -4  18   0   56.89    8.90
  -4  18   0   75.89   11.90
   4  18   0   69.59    8.20
   5 -18   0   58.49   11.40
   5 -18   0   70.49    7.90
   5 -18   0   65.89   11.00
   5  18   0   81.99   12.50
  -5  18   0   59.59   11.30
   5  18   0   59.39    7.40
  -5  18   0   80.29   10.00
  -5  18   0   74.29   12.60
   5  18   0   72.69   10.20
  -5  18   0   59.19   12.70
   5  18   0   76.19    8.10
   6 -18   0   -7.80    9.20
   6 -18   0   -1.20    8.50
  -6  18   0   11.20   11.10
   6  18   0    5.40    4.60
  -6  18   0   -3.90    7.00
   6  18   0   -3.50    9.80
  -6  18   0  -16.00    8.10
  -6  18   0   -9.80   12.90
   6  18   0    1.20    5.10
   7 -18   0    8.20    8.60
   7 -18   0  -13.00    9.00
   7 -18   0   -4.90   10.50
   7  18   0    0.80   10.30
  -7  18   0   -5.10   11.00
   7  18   0   -6.00    6.90
  -7  18   0   16.20   12.00
  -7  18   0    3.10    6.90
  -7  18   0   -5.20    8.40
   7  18   0   -0.30    4.70
   7  18   0   -5.30    3.80
   8 -18   0    7.20   12.20
   8 -18   0   30.20   13.40
   8 -18   0   15.20   11.20
   8  18   0   22.80    4.60
   8  18   0   23.80    8.80
  -8  18   0   15.50    9.90
   8  18   0   38.00   12.00
   8  18   0   25.10    5.80
  -8  18   0   32.10   16.10
  -8  18   0   15.00   16.70
   9 -18   0  242.98   29.60
   9 -18   0  237.08   25.10
   9 -18   0  213.08   23.70
   9  18   0  280.17   17.70
  -9  18   0  250.87   20.60
   9  18   0  255.37   15.50
   9  18   0  280.87   25.00
   9  18   0  257.27   15.30
   9  18   0  283.27   31.10
  -9  18   0  281.67   24.30
  -9  18   0  179.88   25.00
  10 -18   0  -20.40   12.40
  10 -18   0   -4.50   16.50
  10 -18   0    5.80   16.50
  10  18   0    4.70    5.60
 -10  18   0   -5.50   20.10
 -10  18   0   28.60   11.70
  10  18   0   38.90   15.90
  10  18   0    9.50   13.80
 -10  18   0   31.20   11.70
  11 -18   0  -11.50   23.30
  11 -18   0   39.40   20.60
 -11  18   0   68.99   21.30
  11  18   0   54.99    8.80
 -11  18   0   49.00   12.30
  11  18   0   45.00   15.10
   0 -19   0   -7.90    6.20
   0 -19   0   17.10    8.80
   0  19   0   -2.00    7.40
   0  19   0   -1.20    6.20
   0  19   0   11.20    5.90
  -1 -19   0  863.51   52.39
   1 -19   0  918.21   50.29
  -1 -19   0  894.41   49.40
   1 -19   0  886.31   52.79
   1  19   0  867.41   50.19
   1  19   0  774.02   49.80
  -1  19   0  857.01   50.59
  -1  19   0  839.92   51.39
  -1  19   0  881.01   50.79
   1  19   0  813.82   50.09
  -1  19   0  884.91   50.09
   2 -19   0  119.39   13.80
   2 -19   0  125.89   14.60
  -2 -19   0  134.29   16.20
  -2 -19   0  124.39   12.10
   2  19   0  124.99   13.10
   2  19   0  124.99   12.40
   2  19   0  121.69   12.80
  -2  19   0  108.09   13.70
  -2  19   0  144.99   15.30
  -2  19   0  132.29   14.60
   2  19   0  146.19   17.10
  -2  19   0  130.59   12.40
   3 -19   0   71.39   10.10
   3 -19   0   63.89    6.60
  -3 -19   0   61.39   11.10
   3 -19   0   68.09   12.20
  -3 -19   0   63.99    7.60
  -3  19   0   70.99   11.10
  -3  19   0   72.89    9.40
   3  19   0   73.79    8.30
   3  19   0   62.99    7.30
  -3  19   0   60.99   11.00
   3  19   0   73.89   11.60
   3  19   0   70.19    8.10
  -3  19   0   60.59   11.30
   4 -19   0   70.89    7.30
   4 -19   0   69.79   13.10
   4 -19   0   44.00   11.50
  -4  19   0   75.39   12.20
  -4  19   0   74.39    9.80
  -4  19   0   72.69   10.80
   4  19   0   72.39    7.80
  -4  19   0   72.79   14.20
   4  19   0   71.79    8.50
   4  19   0   87.49   13.30
   4  19   0   78.39    8.70
   5 -19   0  854.71   52.29
   5 -19   0  809.92   52.79
   5 -19   0  926.01   49.60
   5  19   0  860.21   49.60
   5  19   0  890.11   50.69
   5  19   0  824.92   53.89
  -5  19   0  953.50   50.89
  -5  19   0  783.12   53.99
  -5  19   0  875.21   52.89
   5  19   0  879.41   49.10
   6 -19   0   48.60    7.80
   6 -19   0   25.10   11.40
   6 -19   0   31.30   10.70
  -6  19   0   35.90   10.60
   6  19   0   55.69   10.90
   6  19   0   55.59   12.90
  -6  19   0   78.29    9.90
  -6  19   0   57.79   12.80
   6  19   0   59.89    7.40
   6  19   0   48.40    6.20
  -6  19   0   65.89   13.80
   7 -19   0  133.79   13.90
   7 -19   0  138.59   17.30
   7 -19   0  105.89   14.60
   7  19   0  130.89   10.40
  -7  19   0  115.49   14.30
   7  19   0  126.89   11.50
  -7  19   0  141.99   15.90
  -7  19   0  105.69   17.20
   7  19   0  131.59   16.60
  -7  19   0   97.79   16.40
   8 -19   0   95.69   15.80
   8 -19   0  106.99   14.30
   8 -19   0   55.89   18.40
  -8  19   0   76.99   18.80
   8  19   0   79.19   12.50
   8  19   0   94.99    8.70
  -8  19   0   90.19   18.00
  -8  19   0  113.79   14.20
   8  19   0  106.29   10.60
   8  19   0   96.39   16.50
  -8  19   0   96.49   13.60
   9 -19   0   18.30   13.00
   9 -19   0    9.30   14.60
   9 -19   0   32.10   15.90
  -9  19   0   17.90   11.60
  -9  19   0   17.70   10.50
   9  19   0   -3.50   13.60
   9  19   0   10.00    5.90
  -9  19   0    3.00   16.40
   9  19   0   -2.40   10.10
  10 -19   0    0.80   17.50
  10 -19   0   -8.70   17.00
  10 -19   0  -17.00   16.80
 -10  19   0   15.80   12.10
  10  19   0    9.60    5.90
  10  19   0   18.70   11.90
 -10  19   0  -17.60   14.10
  10  19   0   13.50   16.00
 -10  19   0   -6.40   17.70
  11 -19   0   24.60   17.40
  11 -19   0    0.50   25.20
  11  19   0   19.30    9.30
 -11  19   0   22.70   14.20
  11  19   0    4.70   14.50
 -11  19   0   41.50   21.90
   0 -20   0  134.89   15.20
   0 -20   0  143.99   13.00
   0  20   0  130.19   16.00
   0  20   0  131.39   13.30
   0  20   0  132.79   15.30
  -1 -20   0   63.29   11.60
   1 -20   0   82.09    9.60
   1 -20   0   59.99   11.90
  -1 -20   0   62.59    8.30
   1  20   0   67.09    9.90
   1  20   0   74.39    9.10
  -1  20   0   71.29    9.90
  -1  20   0   57.49   10.20
  -1  20   0   62.69   10.10
  -1  20   0   60.49    9.40
   1  20   0   81.59    9.60
  -2 -20   0   39.00   12.40
   2 -20   0   39.50   11.50
  -2 -20   0   50.89    7.30
   2 -20   0   33.40    8.20
  -2  20   0   34.70    9.40
  -2  20   0   62.79    9.00
   2  20   0   44.20   11.40
   2  20   0   45.30    8.10
  -2  20   0   34.10    8.70
  -2  20   0   54.29    9.70
   2  20   0   36.80    7.60
   2  20   0   43.90    8.30
  -3 -20   0  477.55   31.20
   3 -20   0  448.46   32.70
   3 -20   0  446.86   29.00
  -3 -20   0  434.26   26.70
   3 -20   0  427.36   24.40
   3  20   0  427.86   27.10
  -3  20   0  422.36   32.10
   3  20   0  378.16   27.00
   3  20   0  425.66   27.30
  -3  20   0  474.85   30.00
   3  20   0  396.76   31.70
   3  20   0  428.16   24.50
  -3  20   0  434.66   27.50
  -3  20   0  442.86   30.30
   4 -20   0   54.39   10.40
   4 -20   0   64.29    7.90
   4 -20   0   77.69   12.90
   4 -20   0   72.79   13.60
  -4 -20   0   68.59   11.90
   4  20   0   62.49    8.10
  -4  20   0   76.89    9.80
  -4  20   0   77.59   12.20
   4  20   0   68.19    7.60
  -4  20   0   57.99   12.90
   4  20   0   72.19   13.00
  -4  20   0   74.09   13.30
   4  20   0   78.29    8.10
   5 -20   0   61.49   13.50
   5 -20   0   72.79   14.80
   5 -20   0  101.69   10.50
   5 -20   0   71.39   12.00
   5  20   0   60.49    8.60
  -5  20   0   68.19   10.00
   5  20   0   64.49    9.80
  -5  20   0   66.19   13.20
   5  20   0   48.20   14.20
   5  20   0   64.69    8.00
  -5  20   0   57.09   11.60
   6 -20   0  195.28   22.20
   6 -20   0  193.88   15.90
   6 -20   0  134.59   19.50
  -6  20   0  185.78   19.70
   6  20   0  222.28   25.20
  -6  20   0  206.28   16.80
   6  20   0  194.38   15.40
  -6  20   0  202.78   24.80
   6  20   0  206.48   18.50
  -6  20   0  177.28   22.00
   6  20   0  187.08   14.50
   7 -20   0   -4.90    7.60
   7 -20   0   12.20   10.30
   7 -20   0   -1.60   12.30
  -7  20   0    9.10    8.90
  -7  20   0   -6.50   12.30
  -7  20   0   -0.30    9.50
  -7  20   0    2.80   15.90
   7  20   0   32.60   11.80
   7  20   0   -2.30    4.50
   7  20   0   -2.90    5.60
   7  20   0    2.00   11.40
   7  20   0    3.40    9.90
   8 -20   0  123.89   18.90
   8 -20   0  110.49   16.90
   8 -20   0  137.59   14.70
   8  20   0  110.29   14.20
  -8  20   0  141.69   17.80
   8  20   0  136.59   12.00
  -8  20   0  138.79   19.00
   8  20   0  135.49   18.00
   8  20   0  121.09   10.40
   8  20   0   96.79   17.80
  -8  20   0  147.19   15.80
  -8  20   0  123.49   20.30
   9 -20   0  108.19   18.00
   9 -20   0   66.69   18.30
   9 -20   0  106.49   17.30
   9  20   0   85.99   14.40
   9  20   0  116.89   18.70
  -9  20   0   97.39   19.80
  -9  20   0  120.09   14.60
  -9  20   0  116.59   16.50
   9  20   0  122.79   11.90
  10 -20   0   48.80   19.30
  10 -20   0    1.70   18.70
 -10  20   0    4.50   10.00
  10  20   0   -3.50   12.60
  10  20   0   24.00    7.20
 -10  20   0   17.10   19.50
   0 -21   0   10.10    6.30
   0 -21   0   -3.40    9.80
   0  21   0    1.50    6.30
   0  21   0   -2.20    8.50
   0  21   0   -4.90    7.00
   1 -21   0  148.69   15.00
   1 -21   0  150.48   17.00
  -1 -21   0  159.78   13.60
  -1 -21   0  170.78   19.40
  -1  21   0  158.78   19.40
  -1  21   0  170.48   15.60
  -1  21   0  186.18   16.90
   1  21   0  134.99   14.10
   1  21   0  141.89   16.30
  -1  21   0  144.29   15.80
   1  21   0  134.39   15.90
  -2 -21   0    1.70    6.40
  -2 -21   0   -2.70    9.30
   2 -21   0   -6.90    9.90
   2 -21   0   16.30    7.20
  -2  21   0    5.50    9.20
  -2  21   0    0.10    7.00
   2  21   0  -12.70    8.70
  -2  21   0    3.50    8.40
   2  21   0    0.70    6.40
  -2  21   0   -4.30    8.70
   2  21   0    5.60    7.40
   2  21   0   -0.30    7.10
   3 -21   0  196.48   18.50
  -3 -21   0  213.98   24.00
  -3 -21   0  205.08   15.60
   3 -21   0  190.08   22.70
  -3  21   0  198.58   19.20
   3  21   0  185.58   16.50
   3  21   0  180.28   16.10
   3  21   0  216.78   16.40
  -3  21   0  179.88   20.90
  -3  21   0  222.98   22.90
  -3  21   0  186.78   17.60
   3  21   0  219.58   21.70
   4 -21   0   94.09   12.70
   4 -21   0  101.99   19.10
  -4 -21   0   89.79   13.80
   4 -21   0  108.49    9.40
  -4  21   0  100.09   13.10
   4  21   0   98.29   14.60
   4  21   0  133.39   10.80
  -4  21   0  112.59   11.90
  -4  21   0   83.39   14.60
   4  21   0  104.49   11.30
   4  21   0   92.59   10.50
   5 -21   0    7.00   13.00
   5 -21   0   11.20    9.50
   5 -21   0   12.60    5.80
   5 -21   0   22.80   12.80
  -5  21   0    2.10   11.10
  -5  21   0    0.60   11.90
   5  21   0   18.00    6.70
  -5  21   0   18.10    8.40
   5  21   0    2.80    6.70
  -5  21   0    7.60    9.60
   5  21   0    7.30   11.20
   5  21   0   23.80    7.60
   6 -21   0   26.80    7.90
   6 -21   0   24.90   10.40
   6  21   0    7.20   11.30
   6  21   0   -2.00   10.00
   6  21   0   19.90    7.00
  -6  21   0   30.80    9.30
  -6  21   0   18.20   12.60
  -6  21   0   38.60   12.70
   6  21   0   16.10    5.70
  -6  21   0   26.30   13.00
   7 -21   0    6.20   12.80
   7 -21   0    1.00   10.90
   7 -21   0    3.60    8.90
   7  21   0   10.30    6.40
  -7  21   0   11.80   13.20
  -7  21   0    8.50   10.20
   7  21   0    1.70    5.10
   7  21   0  -13.60   10.10
  -7  21   0    5.20    7.70
   7  21   0  -37.30   11.70
  -7  21   0   12.60   13.80
   7  21   0  -17.30   10.00
   8 -21   0   70.79   11.60
   8 -21   0   29.20   15.70
   8 -21   0   71.69   15.00
   8  21   0   35.40   15.50
  -8  21   0   82.99   18.40
   8  21   0   51.09    6.30
  -8  21   0   86.99   11.20
  -8  21   0   68.89   13.70
   8  21   0   61.59   11.80
   8  21   0   69.79    8.30
  -8  21   0   67.99   16.60
   8  21   0   49.20   15.50
   9 -21   0   -3.70   20.40
   9 -21   0   -1.30   14.40
  -9  21   0   12.30   15.30
  -9  21   0  -25.50   20.60
   9  21   0    4.80   11.40
  -9  21   0   26.10    9.60
   9  21   0   41.60   19.60
   9  21   0   -6.40   17.60
   9  21   0   16.20    6.60
  10 -21   0   25.00   19.60
  10 -21   0   15.70   20.60
  10  21   0   44.30    8.20
  10  21   0   58.09   23.50
 -10  21   0   41.90   21.90
 -10  21   0   48.70   12.00
  10  21   0   54.29   14.50
   0 -22   0   21.10   10.80
   0 -22   0   -0.60    7.70
   0  22   0   16.00    8.40
   0  22   0   17.10    8.10
   0  22   0   12.40    9.90
   0  22   0    9.20    8.70
  -1 -22   0   82.39   14.20
   1 -22   0   95.99   14.60
   1 -22   0   89.59   10.80
  -1 -22   0   93.49    9.90
  -1  22   0  110.09   11.90
  -1  22   0   91.69   12.80
  -1  22   0   88.89   11.70
   1  22   0   72.29   10.50
   1  22   0   84.69   10.40
   1  22   0   81.69   10.60
  -1  22   0  101.89   13.30
  -2 -22   0  209.98   16.50
  -2  22   0  198.88   20.90
  -2  22   0  160.28   18.20
   2  22   0  190.48   17.20
   2  22   0  181.78   16.20
  -2  22   0  196.68   20.10
  -2  22   0  229.88   18.50
   2  22   0  180.78   17.70
   2  22   0  222.28   22.10
  -3 -22   0    4.20    5.40
  -3 -22   0    0.00   10.40
   3 -22   0    4.50   11.70
   3 -22   0   13.00   10.10
  -3  22   0    4.50    8.50
  -3  22   0    4.00    8.80
  -3  22   0   22.90   10.90
   3  22   0    8.40    7.30
   3  22   0   17.30    7.50
   3  22   0   -8.80    9.70
   3  22   0    4.90    6.90
  -3  22   0   10.30   10.90
   4 -22   0  238.98   21.40
  -4 -22   0  189.28   22.10
   4 -22   0  233.48   14.80
   4 -22   0  209.08   25.90
  -4  22   0  196.78   24.90
   4  22   0  215.58   17.30
  -4  22   0  224.28   22.70
   4  22   0  244.48   23.60
  -4  22   0  243.78   19.60
   4  22   0  214.98   15.00
   4  22   0  198.28   17.60
  -4  22   0  260.17   21.10
   5 -22   0    2.10    5.90
   5 -22   0    9.60   13.00
   5 -22   0   -9.20   10.10
   5 -22   0  -12.40    8.90
  -5  22   0   18.60   11.30
  -5  22   0   -5.10    9.60
  -5  22   0    6.40    8.50
   5  22   0    3.70    7.50
   5  22   0    5.30    7.50
   5  22   0   11.70   11.40
  -5  22   0    3.10   15.10
   5  22   0   -4.80    6.30
   6 -22   0   17.90    6.40
   6 -22   0   27.90   15.10
   6 -22   0   10.20   14.90
   6 -22   0    3.20   13.50
  -6  22   0    4.70    9.20
  -6  22   0   -3.90   13.50
  -6  22   0    9.50   12.80
   6  22   0    8.80    7.60
   6  22   0    8.90    6.60
   6  22   0    6.10    8.10
  -6  22   0    7.80   12.50
   6  22   0   -3.70   11.80
   7 -22   0   44.50   15.30
   7 -22   0   59.89   10.80
   7 -22   0   56.39   13.80
   7  22   0   73.89   13.00
  -7  22   0   68.49   15.60
   7  22   0   53.99    8.70
   7  22   0   44.40   13.90
   7  22   0   80.99   15.50
  -7  22   0   59.99   13.20
   7  22   0   63.29    7.40
  -7  22   0   56.79   17.40
   8 -22   0   65.89   11.10
   8 -22   0   56.19   16.90
   8 -22   0   65.29   15.30
  -8  22   0   53.29   17.70
  -8  22   0   55.59   12.10
   8  22   0   84.39   16.30
  -8  22   0   54.19   14.30
   8  22   0   78.99   12.70
  -8  22   0   65.09   17.90
   8  22   0  110.29   18.70
   8  22   0   63.69    8.50
   8  22   0   63.19    6.80
   9 -22   0   58.29   19.70
  -9  22   0   90.89   21.00
  -9  22   0   92.79   12.70
   9  22   0  103.19   12.20
  -9  22   0   94.49   16.70
   9  22   0  100.79   20.80
   9  22   0   71.09   14.70
   0 -23   0   -0.90    6.60
   0 -23   0    7.90   11.50
   0  23   0   -8.10    6.80
   0  23   0    6.10    8.40
   0  23   0  -19.40    6.70
   0  23   0   12.90   10.40
  -1 -23   0  154.58   14.30
  -1 -23   0  152.28   17.50
   1 -23   0  140.79   18.50
   1  23   0  175.48   18.10
   1  23   0  146.39   18.00
   1  23   0  156.88   17.50
  -1  23   0  163.18   16.90
  -1  23   0  135.79   16.50
  -1  23   0  149.19   17.10
  -1  23   0  153.98   19.00
   2 -23   0  256.97   20.90
  -2 -23   0  271.37   18.40
   2 -23   0  231.98   26.00
  -2 -23   0  280.27   24.70
  -2  23   0  251.37   20.80
   2  23   0  219.38   20.70
   2  23   0  215.48   20.90
  -2  23   0  273.47   23.30
  -2  23   0  237.58   23.60
   2  23   0  278.57   20.70
  -3 -23   0  521.25   31.80
  -3 -23   0  527.05   36.50
   3 -23   0  526.05   34.20
   3 -23   0  471.75   38.00
  -3  23   0  517.85   38.80
   3  23   0  463.25   32.90
   3  23   0  484.15   32.20
   3  23   0  521.65   37.30
  -3  23   0  543.15   36.00
  -3  23   0  553.34   33.20
  -3  23   0  498.55   36.00
   3  23   0  466.15   32.50
   4 -23   0   36.90   11.00
   4 -23   0   41.10    4.70
  -4 -23   0   47.10   12.60
   4 -23   0   34.50    4.90
   4 -23   0   29.50   14.70
  -4  23   0   55.19   10.30
  -4  23   0   30.50   12.50
   4  23   0   32.10    8.30
   4  23   0   70.99   14.70
  -4  23   0   47.90   12.70
   4  23   0   54.79    9.90
  -4  23   0   60.69   14.60
   4  23   0   35.30    4.00
   4  23   0   37.10    8.40
   4  23   0   34.30    4.50
   5 -23   0   33.40   15.70
   5 -23   0   27.30    6.10
   5 -23   0   25.50   12.90
   5 -23   0   28.30   11.90
   5  23   0   19.30    8.40
  -5  23   0   24.30    9.40
  -5  23   0   36.40   14.00
   5  23   0   15.60    7.20
  -5  23   0    8.60   12.80
  -5  23   0   36.10   11.50
   5  23   0    3.30   12.50
   5  23   0    4.00    6.60
   6 -23   0   49.20   17.50
   6 -23   0  100.69   10.20
   6 -23   0   81.99   18.20
   6 -23   0   93.69   14.60
  -6  23   0   91.19   14.80
  -6  23   0   93.19   12.60
  -6  23   0   73.89   17.80
   6  23   0   97.79   12.10
  -6  23   0   96.59   17.10
   6  23   0   91.99   10.90
   6  23   0   79.39   10.00
   6  23   0   86.39   16.70
   7 -23   0   62.99   10.50
   7 -23   0   44.20   14.10
   7 -23   0   55.19   16.20
   7  23   0   63.49    7.50
   7  23   0   56.29   14.00
  -7  23   0   43.80   17.20
  -7  23   0   68.19   11.00
  -7  23   0   35.70   16.40
   7  23   0   50.49   13.20
   7  23   0   43.00    9.80
  -7  23   0   72.59   14.50
   7  23   0   49.30   16.60
   8 -23   0  131.29   20.30
   8 -23   0  149.69   22.30
   8 -23   0  200.38   21.60
   8  23   0  162.38   12.30
  -8  23   0  148.09   23.80
   8  23   0  166.38   17.20
   8  23   0  172.18   19.90
  -8  23   0  162.18   22.90
  -8  23   0  158.38   19.80
   8  23   0  165.88   22.60
  -8  23   0  175.78   17.50
   8  23   0  158.38   16.10
   9 -23   0   -2.10   18.70
   9  23   0   30.40   18.30
   9  23   0   14.70   12.30
   9  23   0    9.40    8.30
  -9  23   0    0.70    9.80
  -9  23   0    0.70   20.50
   0 -24   0    6.90    7.50
   0 -24   0    1.90   12.30
   0  24   0    6.30    9.80
   0  24   0   21.30   11.60
   0  24   0   11.50   10.80
   0  24   0    0.40    8.80
  -1 -24   0   -2.10   11.20
  -1 -24   0    0.40    8.00
   1 -24   0    2.00   12.30
   1 -24   0  -15.60    6.90
  -1  24   0   11.10   10.60
  -1  24   0    3.50   11.70
   1  24   0   -5.50    8.80
  -1  24   0    3.00    9.50
  -1  24   0   -4.00    8.70
   1  24   0   11.10    8.40
   1  24   0    2.20    8.00
   2 -24   0  111.99   17.60
  -2 -24   0  113.99   16.60
  -2 -24   0  124.69   12.90
   2 -24   0  151.58   16.10
   2  24   0  114.49   13.50
  -2  24   0  104.19   15.10
   2  24   0  125.39   13.70
  -2  24   0  127.99   13.50
  -2  24   0   91.79   16.90
  -2  24   0   90.59   13.50
   2  24   0  126.49   13.80
  -3 -24   0   15.50   12.10
   3 -24   0   -2.00   16.00
   3 -24   0   -5.90   11.00
  -3 -24   0   12.90    6.30
  -3  24   0    7.10   12.00
  -3  24   0    5.40    9.00
  -3  24   0   21.70   11.60
   3  24   0   22.30    8.20
   3  24   0    0.00    8.20
  -3  24   0    5.70   10.50
   3  24   0   24.40   12.00
   3  24   0   15.20    8.70
   4 -24   0  413.86   28.80
  -4 -24   0  399.56   31.20
   4 -24   0  383.26   34.30
   4  24   0  368.66   27.00
  -4  24   0  349.07   35.20
  -4  24   0  379.66   29.00
   4  24   0  370.36   32.40
   4  24   0  352.06   27.10
  -4  24   0  337.47   31.00
  -4  24   0  365.96   27.20
   4  24   0  385.06   26.30
   5 -24   0    3.70    6.10
   5 -24   0    7.80    5.30
   5 -24   0   29.40   15.70
   5 -24   0    4.70   10.90
   5  24   0   -8.50    6.40
   5  24   0   -0.40    4.70
   5  24   0   10.50    8.00
  -5  24   0   -6.10   13.50
   5  24   0   11.00    7.90
  -5  24   0   40.60   13.70
  -5  24   0    0.50    7.20
  -5  24   0   14.20   14.40
   5  24   0  -12.60   11.60
   6 -24   0   98.99   23.30
   6 -24   0   79.99    9.90
   6 -24   0   74.69   16.70
   6 -24   0   58.79   15.60
  -6  24   0   72.49   12.40
   6  24   0   58.29   17.00
  -6  24   0   56.59   16.50
  -6  24   0   83.39   21.20
  -6  24   0   88.89   15.10
   6  24   0   81.49   11.20
   6  24   0   62.39    9.80
   6  24   0   73.49   11.60
   7 -24   0   13.60    9.40
   7 -24   0  -22.10   17.80
   7 -24   0   14.30   18.10
   7 -24   0   -9.50   12.90
   7  24   0   20.40    9.70
   7  24   0   29.60   16.20
  -7  24   0   -7.90   14.80
   7  24   0   15.30    6.90
   7  24   0    4.70   10.00
   7  24   0   28.90   12.50
  -7  24   0   19.90   17.90
  -7  24   0    1.40   13.10
  -7  24   0   18.10   10.90
   8 -24   0   32.10   21.00
   8 -24   0   10.00   11.40
   8  24   0   26.00    5.30
  -8  24   0   45.60   18.50
   8  24   0   33.20   16.30
  -8  24   0   14.80   23.60
   8  24   0   12.20    8.00
   8  24   0    9.50   11.50
  -8  24   0   26.30   10.40
   0 -25   0  -17.60   12.30
   0 -25   0  -14.60    8.90
   0  25   0    5.70    9.80
   0  25   0   -5.10   10.00
   0  25   0    4.20    9.60
   0  25   0    4.10    9.40
   1 -25   0    6.00   10.00
   1 -25   0   -6.10   12.90
  -1 -25   0    8.00    8.90
  -1 -25   0   -8.70   12.00
   1  25   0   17.80   10.30
  -1  25   0   -2.60    9.60
  -1  25   0  -13.30   12.30
  -1  25   0    4.50    9.20
   1  25   0   12.50   11.00
   1  25   0    0.10   10.40
  -2 -25   0   62.69   10.30
  -2 -25   0   66.29   15.00
   2 -25   0   67.19   11.40
   2 -25   0   75.79   16.30
   2  25   0   67.19   12.20
   2  25   0   71.09   11.90
  -2  25   0   47.30   13.20
   2  25   0   78.39   11.80
  -2  25   0   72.59   11.80
  -2  25   0   68.69   12.10
   3 -25   0    8.30   14.90
   3 -25   0   19.60    9.80
  -3 -25   0   41.00   13.30
  -3  25   0   40.20   13.80
   3  25   0   40.40    9.80
   3  25   0   19.20   10.20
  -3  25   0   29.80   11.00
   3  25   0   29.60    9.80
  -3  25   0   37.90   12.60
  -3  25   0   43.70   10.30
   3  25   0   18.20   13.20
   4 -25   0   93.09   16.30
   4 -25   0  107.29   19.30
  -4 -25   0   92.19   16.40
  -4  25   0  148.79   18.10
   4  25   0  105.69   14.10
   4  25   0   99.69   12.50
  -4  25   0  109.09   18.30
   4  25   0  136.69   19.10
  -4  25   0  138.59   14.00
   4  25   0  111.89   12.30
  -4  25   0   95.49   17.10
   5 -25   0  170.88   20.50
   5 -25   0  181.28   12.60
   5 -25   0  161.68   23.20
   5 -25   0  165.88   13.00
  -5  25   0  197.28   19.40
   5  25   0  188.28   22.30
   5  25   0  149.09   19.10
  -5  25   0  142.59   22.10
  -5  25   0  186.38   19.50
   5  25   0  171.08   11.60
   5  25   0  170.38   17.40
   5  25   0  147.99   17.70
   5  25   0  168.28   12.70
  -5  25   0  148.09   22.90
   6 -25   0   46.00    8.70
   6 -25   0   30.80   18.00
   6 -25   0   34.30    9.90
   6 -25   0   55.59   14.40
   6  25   0   40.00   10.20
  -6  25   0   27.50   20.00
  -6  25   0  -13.90   12.60
   6  25   0   60.79    9.80
   6  25   0   56.89   11.00
   6  25   0   18.30   16.60
   6  25   0   36.40    7.00
  -6  25   0   35.50   16.70
   7 -25   0    9.90    9.30
   7 -25   0   -1.90   16.20
   7 -25   0  -12.10   19.00
   7 -25   0   27.90   14.90
  -7  25   0  -35.50   21.50
  -7  25   0  -10.20   14.00
   7  25   0   -1.70    8.30
  -7  25   0   30.30   11.80
   7  25   0   16.90    7.90
   7  25   0   -0.70   10.70
  -7  25   0   17.70   21.00
   7  25   0   31.90   17.70
   7  25   0    4.90   11.10
   8 -25   0   -8.10   18.30
   8 -25   0    6.20   11.20
   8 -25   0  -34.30   20.50
  -8  25   0   -0.90   24.00
  -8  25   0   29.00   15.60
   8  25   0   29.60    9.10
   8  25   0   -5.20   14.00
   8  25   0   -4.10   13.30
   8  25   0    5.70    5.00
  -8  25   0   -3.50   19.40
   0 -26   0   82.49   10.80
   0 -26   0   90.79   17.00
   0  26   0   96.29   13.40
   0  26   0   80.49   15.70
   0  26   0   83.79   17.70
  -1 -26   0   -1.10   10.70
   1 -26   0    0.20    8.30
   1 -26   0   -3.80   13.80
  -1 -26   0   25.60   14.10
  -1  26   0   18.10   10.20
  -1  26   0   10.50   11.60
   1  26   0   12.20    9.90
  -1  26   0   -9.50    9.10
   1  26   0    0.30   10.30
   1  26   0   -2.90   11.60
  -1  26   0  -15.80   10.70
   2 -26   0  -13.90    8.60
  -2 -26   0    4.50    9.10
  -2 -26   0   16.90   16.80
   2 -26   0   -3.00   14.10
   2  26   0    8.60    9.50
  -2  26   0   17.90   10.40
   2  26   0   10.90    9.00
  -2  26   0  -17.70   15.20
  -2  26   0   21.10   12.50
  -2  26   0   12.50    9.80
   2  26   0    2.60    9.70
   3 -26   0   26.10   16.20
   3 -26   0    5.50   12.80
  -3 -26   0  -17.40   12.50
  -3  26   0   -1.80   12.70
   3  26   0    8.30    9.70
   3  26   0   26.70   13.80
   3  26   0   -2.90   10.50
  -3  26   0   11.80   10.20
   3  26   0    4.80    9.90
  -3  26   0    7.40   11.00
  -3  26   0   -2.80   16.40
   4 -26   0   -6.90   15.30
   4 -26   0   10.30   11.60
   4  26   0  -10.90    9.20
   4  26   0   17.60   11.60
  -4  26   0   -0.70   10.10
   4  26   0   26.30   14.60
  -4  26   0  -29.50   13.60
  -4  26   0   -0.20   10.80
  -4  26   0  -33.00   12.30
   4  26   0   -0.90    8.60
   5 -26   0  138.79   22.60
   5 -26   0  170.58   18.80
   5  26   0  113.19   14.90
   5  26   0  167.28   16.40
   5  26   0  111.59   20.80
   5  26   0  154.18   14.60
  -5  26   0  188.18   19.60
  -5  26   0  147.89   20.70
  -5  26   0   95.19   20.80
  -5  26   0  175.08   20.80
   6 -26   0    4.10    7.30
   6 -26   0    1.60    6.80
   6 -26   0    3.70   17.10
   6 -26   0   21.00   19.40
   6  26   0   15.60    7.50
  -6  26   0    7.10   20.00
   6  26   0   -2.70    5.90
   6  26   0   10.10    8.30
   6  26   0    6.70   16.10
  -6  26   0   -1.90   10.80
  -6  26   0   15.40   16.60
   6  26   0    8.40   10.60
  -6  26   0   13.90   17.50
   7 -26   0   30.80   10.50
   7 -26   0   33.90   26.30
   7 -26   0   40.80   10.10
   7 -26   0   -5.30   21.30
   7  26   0    4.20   13.30
   7  26   0   -4.90    8.40
  -7  26   0   38.70   25.50
  -7  26   0   20.60   18.40
   7  26   0   28.30   10.40
   7  26   0   19.70    8.50
   7  26   0   32.70   12.70
  -7  26   0   33.20   12.40
   0 -27   0    8.30   15.40
   0 -27   0    6.40    9.10
   0  27   0    4.70   11.20
   0  27   0    8.90   13.60
   0  27   0  -14.80   11.60
   0  27   0   -5.60   13.30
  -1 -27   0    3.70    8.70
  -1 -27   0    7.30   14.40
   1 -27   0   -8.20   14.70
   1 -27   0    6.40    9.20
  -1  27   0   21.50   13.90
  -1  27   0  -14.10   11.80
   1  27   0   -9.70   11.30
  -1  27   0  -10.90   11.50
   1  27   0  -21.00   12.20
   1  27   0  -14.40   11.90
  -1  27   0    2.40   10.90
   2 -27   0   18.70   16.90
  -2 -27   0   50.29   15.50
  -2  27   0   15.10   13.70
  -2  27   0   24.70   13.20
   2  27   0   38.60   13.00
  -2  27   0   28.90   11.10
   2  27   0   14.90   11.50
  -2  27   0   12.10   10.90
   2  27   0   -6.50   11.70
   3 -27   0  174.78   25.50
   3 -27   0  172.68   17.40
  -3 -27   0  173.78   23.00
   3  27   0  154.88   16.40
  -3  27   0  148.99   20.10
   3  27   0  159.18   17.60
  -3  27   0  140.19   16.10
  -3  27   0  153.78   20.80
   3  27   0  150.48   16.90
  -3  27   0  154.18   20.00
   4 -27   0   19.90   15.80
   4 -27   0   45.50   18.30
  -4  27   0   10.40   19.30
   4  27   0   48.20   20.30
   4  27   0   25.70   12.00
  -4  27   0   40.40   15.30
  -4  27   0   24.30   13.00
   4  27   0   20.30   10.40
  -4  27   0   34.00   11.60
   4  27   0   11.70   13.30
   5 -27   0   98.59   19.50
   5 -27   0   84.39   20.90
   5  27   0   83.49   14.60
   5  27   0  116.79   12.40
  -5  27   0  102.89   16.40
   5  27   0   89.59   14.30
   5  27   0   61.79   20.40
  -5  27   0   87.49   23.70
  -5  27   0   88.39   16.90
  -5  27   0  114.09   19.40
   6 -27   0   75.29   23.60
   6  27   0   91.79   13.90
   6  27   0   75.09   11.30
   6  27   0   69.29   13.60
  -6  27   0   61.49   20.80
   6  27   0   83.89    8.00
  -6  27   0  116.69   14.30
   6  27   0   82.09    8.70
  -6  27   0   99.19   22.10
   0 -28   0  472.65   42.00
   0 -28   0  422.76   31.80
   0  28   0  427.56   32.70
   0  28   0  413.76   38.90
   0  28   0  407.76   32.90
   0  28   0  435.36   32.30
  -1 -28   0   42.50   16.20
   1 -28   0   33.50   20.20
   1  28   0   17.70   14.40
  -1  28   0   42.60   16.20
  -1  28   0   24.00   12.10
  -1  28   0   57.69   17.30
   1  28   0   16.60   12.90
  -1  28   0   33.60   14.30
   1  28   0    8.20   11.30
   1  28   0    8.60   10.40
  -2 -28   0   26.20   10.80
   2 -28   0   32.80   17.80
  -2 -28   0   20.10   16.00
   2 -28   0    6.40   10.70
   2  28   0   48.30   13.40
  -2  28   0   32.90   14.60
  -2  28   0   15.00   12.60
  -2  28   0  -29.20   16.80
  -2  28   0   40.90   12.00
   2  28   0   19.20   13.90
   3 -28   0  -39.50   16.70
  -3 -28   0  -17.50   15.20
   3  28   0   -9.00   11.40
   3  28   0   -1.10   11.00
  -3  28   0   21.50   15.20
  -3  28   0    6.10   11.20
   3  28   0    5.10   13.00
  -3  28   0   26.30   19.30
  -3  28   0    8.60   15.40
   4 -28   0   81.39   21.40
   4 -28   0   51.59   14.40
  -4  28   0   63.69   18.40
  -4  28   0   53.99   18.00
   4  28   0   27.00   11.70
  -4  28   0   55.29   12.60
   4  28   0   49.20   12.50
   4  28   0   58.69   20.70
   4  28   0   68.99   15.40
  -4  28   0   51.79   17.70
   5 -28   0    3.90   20.50
   5  28   0  -22.90   12.20
  -5  28   0   -4.10   11.90
  -5  28   0    5.70   17.00
  -5  28   0  -25.20   18.00
   5  28   0   21.80   13.10
  -5  28   0  -15.20   17.70
   5  28   0   20.30   11.50
   0 -29   0    8.20   21.00
   0  29   0  -13.80   15.80
   0  29   0    8.80   12.70
   0  29   0    5.70   16.30
   0  29   0   12.10   13.70
  -1 -29   0  253.57   24.70
   1 -29   0  301.77   34.50
  -1 -29   0  279.07   30.80
  -1  29   0  236.68   29.80
  -1  29   0  285.17   26.20
  -1  29   0  280.17   27.00
   1  29   0  279.47   29.20
   1  29   0  267.07   25.90
  -1  29   0  253.17   25.50
  -2 -29   0    7.40   21.00
   2 -29   0   13.70   18.20
  -2  29   0   -6.40   14.60
   2  29   0   36.00   14.20
  -2  29   0   20.20   12.60
   2  29   0   21.30   14.10
   2  29   0   20.00   15.80
  -2  29   0   14.20   16.00
  -2  29   0   22.60   15.80
  -3 -29   0  195.28   24.60
   3 -29   0  202.08   28.00
  -3  29   0  160.78   22.70
  -3  29   0  204.38   22.00
   3  29   0  237.48   25.30
   3  29   0  197.98   21.70
  -3  29   0  184.98   25.20
  -3  29   0  262.77   31.00
   4 -29   0   25.10   20.70
   4  29   0   12.10   12.70
  -4  29   0   49.80   21.50
  -4  29   0    7.30   17.80
   4  29   0   11.30   11.90
  -4  29   0   20.00   22.40
   4  29   0   45.90   14.10
   0 -30   0   19.60   18.80
   0 -30   0  -14.50   13.60
   0  30   0    4.40   14.30
   0  30   0   37.10   17.40
   0  30   0   -8.90   14.50
   0  30   0   -8.40   14.40
  -1 -30   0  -31.80   21.70
   1 -30   0   30.10   20.00
  -1  30   0   11.60   15.50
   1  30   0    6.80   18.00
  -1  30   0  -50.09   18.50
   1  30   0  -17.30   12.50
   1  30   0    8.30   14.50
   1  30   0   24.90   14.20
   2 -30   0  141.29   28.90
  -2 -30   0  118.99   16.50
  -2 -30   0  178.48   24.40
   2 -30   0  159.48   18.80
   2  30   0  169.88   19.30
   2  30   0  138.79   19.90
  -2  30   0   97.89   25.10
  -2  30   0  182.88   22.10
   2  30   0  178.78   20.30
  -2  30   0  176.98   21.90
   2  30   0  133.09   25.00
  14   0  -1  -28.80   14.60
 -14   0   1   23.10   12.60
  14   0  -1   34.50   13.20
  14   0  -1   11.20   18.30
 -14   0   1   -0.40    8.60
  13   0  -1   41.60   15.00
 -13   0   1   37.60   12.90
  13   0  -1   43.50   15.10
  13   0  -1   22.20   16.50
 -13   0   1   63.29    9.20
  12   0  -1   11.80   11.70
  12   0  -1   11.60   11.20
 -12   0   1   11.60    9.50
  12   0  -1   -0.90   11.70
 -11   0   1   27.40    6.40
  11   0  -1   26.40   11.60
 -11   0   1   13.30    9.10
  11   0  -1   15.30    9.90
  11   0  -1   25.10    8.80
 -10   0   1    9.30    8.20
  10   0  -1    3.30    8.90
 -10   0   1    4.60    5.10
  10   0  -1   18.80    9.60
   9   0  -1  226.68   19.40
  -9   0   1  218.98   18.50
  -9   0   1  241.78   17.80
  -9   0   1  248.48   15.90
   9   0  -1  214.28   19.40
   9   0  -1  242.38   18.20
   8   0  -1   -1.30    6.00
   8   0  -1   -9.20    5.60
   8   0  -1    3.20    5.40
  -8   0   1    8.90    5.20
  -8   0   1    4.40    5.20
  -8   0   1    3.20    3.20
   7   0  -1  533.95   33.80
  -7   0   1  541.75   33.80
   7   0  -1  541.55   33.50
  -7   0   1  571.64   33.20
  -7   0   1  604.64   32.10
   7   0  -1  576.54   33.60
   6   0  -1   -7.10    4.80
   6   0  -1   -3.10    4.00
  -6   0   1   -0.60    5.10
  -6   0   1    1.00    3.20
  -6   0   1    0.10    4.10
   6   0  -1    0.70    4.80
   6   0  -1    0.70    4.20
   5   0  -1  946.91   54.99
   5   0  -1  934.41   55.19
   5   0  -1 1078.69   56.09
  -5   0   1 1080.09   54.59
  -5   0   1  933.41   55.49
  -5   0   1  977.80   55.19
   5   0  -1  985.50   55.69
   4   0  -1   -0.40    2.40
  -4   0   1   -3.30    2.50
  -4   0   1   -0.70    1.70
   4   0  -1    4.50    3.10
   4   0  -1    0.30    3.00
  -4   0   1   -1.30    2.60
   3   0  -1  119.49    8.50
   3   0  -1  132.29    9.00
  -3   0   1  120.79    8.30
   3   0  -1  115.09    8.00
  -3   0   1  130.39    7.90
  -3   0   1  125.19    8.40
   2   0  -1    1.20    2.50
   2   0  -1    0.10    2.30
  -2   0   1   -1.00    2.30
  -2   0   1   -1.00    2.10
   2   0  -1   -0.60    1.70
  -2   0   1    0.50    1.40
  -1   0   1  475.55   25.40
  -1   0   1  451.25   25.30
  -1   0  -1 2854.41  153.48
   2   0   1   -1.30    1.90
  -2   0  -1   -0.80    1.70
   2   0   1    0.30    1.90
  -2   0  -1   -1.60    1.90
   2   0   1   -0.80    1.80
  -3   0  -1 3714.83  195.98
  -3   0  -1 3579.44  195.98
   3   0   1 3410.46  195.98
   3   0   1 3640.34  195.98
   3   0   1 3837.02  196.08
  -4   0  -1   -1.70    3.30
   4   0   1   -0.20    2.50
   4   0   1   -0.40    2.20
  -4   0  -1   -1.30    3.00
   4   0   1    2.90    2.90
  -4   0  -1   -0.80    2.60
   5   0   1  339.87   20.30
   5   0   1  328.37   20.40
   5   0   1  326.57   20.60
  -5   0  -1  355.16   20.10
  -5   0  -1  317.27   21.10
   6   0   1    1.50    4.40
  -6   0  -1    1.30    3.60
  -6   0  -1    6.60    5.90
   6   0   1    6.40    4.80
   6   0   1    2.30    4.00
   7   0   1 1829.32  104.89
  -7   0  -1 2036.50  104.09
   7   0   1 1859.41  104.79
   7   0   1 1923.11  104.49
  -7   0  -1 1862.11  105.39
  -8   0  -1   -3.60    4.40
  -8   0  -1    5.20    6.70
   8   0   1    3.20    6.10
   8   0   1   -1.40    6.30
   8   0   1   -9.80    5.20
  -9   0  -1  253.17   20.50
   9   0   1  243.08   20.10
   9   0   1  284.07   21.00
  -9   0  -1  304.77   18.20
   9   0   1  277.07   20.20
 -10   0  -1   15.90    9.20
  10   0   1  -12.80    6.90
 -10   0  -1   -4.00    5.30
  10   0   1   -7.80    5.90
  11   0   1   36.50   10.40
 -11   0  -1   27.70    7.50
  11   0   1   48.00   11.40
  11   0   1   47.30   10.00
 -11   0  -1   23.30   10.90
 -12   0  -1    9.50    7.50
  12   0   1   30.50   12.50
 -12   0  -1    7.50   11.70
  12   0   1   15.20   10.30
  12   0   1   -3.80   10.90
  13   0   1   20.70   13.40
  13   0   1   23.30   12.40
 -13   0  -1   35.90   13.60
 -13   0  -1   33.70    8.90
  13   0   1   44.70   15.60
  14  -1  -1  -24.50   17.00
  14  -1  -1   28.40   19.90
 -14  -1   1    2.30    7.70
 -14  -1   1   -1.10   11.40
  14  -1  -1   13.50   16.10
  14   1  -1  -21.50   20.30
 -14   1   1   -3.50   12.60
  14   1  -1   -9.90   14.60
  14   1  -1  -22.90   18.80
 -14   1   1    0.30    8.30
 -13  -1   1   21.90    6.80
  13  -1  -1   20.60   14.00
  13  -1  -1   31.00   11.30
  13  -1  -1   11.70   14.50
 -13  -1   1    9.20   10.20
  13   1  -1    9.40   14.40
 -13   1   1   10.40    8.50
 -13   1   1   40.80   14.10
  13   1  -1   -5.80   12.40
  13   1  -1    2.20   12.40
  12  -1  -1   12.50   14.50
 -12  -1   1    3.90    6.50
  12  -1  -1   -4.40   11.80
  12  -1  -1  -18.80   11.00
 -12  -1   1   10.70    9.80
  12   1  -1    6.50   13.40
 -12   1   1   -2.30    6.20
 -12   1   1   12.70   10.60
  12   1  -1  -14.70   11.70
  12   1  -1   -4.60   12.30
 -11  -1   1  207.48   18.10
  11  -1  -1  195.18   21.80
  11  -1  -1  206.08   19.10
 -11  -1   1  207.08   15.20
  11   1  -1  199.58   20.00
  11   1  -1  206.98   18.70
  11   1  -1  218.18   21.60
 -11   1   1  175.68   20.20
 -11   1   1  234.88   16.20
  10  -1  -1   12.90    8.00
  10  -1  -1   10.60    8.20
 -10  -1   1   26.70    7.60
 -10  -1   1   13.60    4.80
 -10   1   1    5.00    7.50
  10   1  -1   28.40    7.80
 -10   1   1    6.50    5.40
  10   1  -1   11.70    7.40
 -10   1   1   22.20    7.40
   9  -1  -1   85.09   11.20
  -9  -1   1   79.29    8.40
  -9  -1   1   69.09    9.40
   9  -1  -1   88.69   10.90
   9  -1  -1   68.29    9.80
  -9   1   1   79.79   10.10
   9   1  -1   90.09    9.80
  -9   1   1  101.89    9.50
  -9   1   1   77.19    9.40
   9   1  -1   74.89    9.70
   9   1  -1   79.79   10.70
  -8  -1   1   62.49    8.20
  -8  -1   1   57.29    7.80
  -8  -1   1   65.19    7.00
   8  -1  -1   60.59    9.10
   8  -1  -1   61.59    8.30
   8  -1  -1   54.99    8.30
  -8   1   1   72.59    7.20
   8   1  -1   57.09    8.50
   8   1  -1   56.89    8.50
   8   1  -1   67.39    8.30
  -8   1   1   85.19    9.50
  -8   1   1   66.09    9.30
   7  -1  -1  793.12   47.00
   7  -1  -1  841.92   46.80
  -7  -1   1  735.03   46.20
  -7  -1   1  832.82   46.30
   7  -1  -1  766.02   46.50
  -7  -1   1  886.01   45.20
   7   1  -1  839.72   46.70
  -7   1   1  807.62   46.20
   7   1  -1  761.72   46.00
  -7   1   1  746.53   47.00
   7   1  -1  795.12   46.70
  -7   1   1  897.41   45.50
   6  -1  -1   19.50    6.00
   6  -1  -1   14.50    5.70
   6  -1  -1   13.80    4.90
  -6  -1   1   21.20    3.60
  -6  -1   1   19.60    4.60
  -6  -1   1   15.80    5.10
   6  -1  -1   18.10    5.20
   6   1  -1   16.70    5.30
   6   1  -1   25.60    5.60
   6   1  -1   17.70    4.40
  -6   1   1   12.40    4.80
  -6   1   1   18.90    6.30
  -6   1   1   19.40    3.70
   6   1  -1   17.90    4.90
  -5  -1   1 1221.48   67.09
  -5  -1   1 1123.69   66.99
   5  -1  -1 1221.38   67.69
   5  -1  -1 1154.08   67.39
   5  -1  -1 1117.39   67.09
  -5  -1   1 1297.77   66.19
   5  -1  -1 1288.47   68.09
  -5   1   1 1147.49   67.69
  -5   1   1 1309.37   66.79
  -5   1   1 1202.98   67.09
   5   1  -1 1200.88   67.39
   5   1  -1 1190.38   66.79
   5   1  -1 1305.97   67.89
  -4  -1   1  310.07   18.50
   4  -1  -1  306.47   18.90
   4  -1  -1  299.77   18.80
  -4  -1   1  282.47   18.40
  -4  -1   1  342.67   17.70
   4  -1  -1  297.67   18.50
   4  -1  -1  342.47   19.70
  -4   1   1  320.97   18.10
   4   1  -1  317.67   19.00
  -4   1   1  318.97   18.60
   4   1  -1  311.37   18.20
  -4   1   1  293.97   19.20
   4   1  -1  298.97   18.60
   3  -1  -1  183.08   12.20
  -3  -1   1  207.78   12.20
   3  -1  -1  202.78   12.80
   3  -1  -1  198.48   12.50
  -3  -1   1  187.48   12.00
  -3  -1   1  225.48   11.50
  -3   1   1  194.08   12.60
   3   1  -1  203.18   11.70
  -3   1   1  203.18   12.00
   3   1  -1  200.88   12.20
   3   1  -1  197.68   12.30
  -3   1   1  192.18   12.30
   2  -1  -1 1764.42  101.19
   2  -1  -1 1927.21  101.29
  -2  -1   1 1902.01  101.09
  -2  -1   1 1827.22  100.89
   2  -1  -1 1877.01  101.49
  -2  -1   1 2017.70  100.69
  -2   1   1 1817.02  101.39
   2   1  -1 1921.01  100.79
   2   1  -1 1871.31  101.09
   2   1  -1 1778.02  100.99
  -2   1   1 1816.22  101.09
  -2   1   1 1920.81  101.19
   1  -1  -1 4043.50  239.78
   1   1  -1 3898.91  240.58
  -1   1   1 5327.47  240.98
   1   1  -1 4584.94  240.18
  -1  -1  -1   75.49    4.60
   1  -1   1   76.79    4.60
   1  -1   1   67.99    4.70
   1   1   1   68.59    4.40
  -1   1  -1   75.99    4.60
  -1   1  -1   74.09    4.70
   1   1   1   70.09    4.60
   2  -1   1  223.48   13.10
  -2  -1  -1  219.08   12.90
   2  -1   1  219.18   13.40
  -2  -1  -1  242.78   13.10
   2  -1   1  235.38   13.30
   2   1   1  225.98   12.80
  -2   1  -1  222.78   13.10
  -2   1  -1  219.48   13.20
   2   1   1  228.98   13.00
  -2   1  -1  235.68   13.20
  -3  -1  -1   66.89    5.10
   3  -1   1   64.19    5.40
  -3  -1  -1   61.29    4.80
   3  -1   1   72.49    5.60
   3  -1   1   64.09    5.30
   3   1   1   70.69    5.30
  -3   1  -1   62.19    5.50
  -3   1  -1   77.39    5.30
  -3   1  -1   61.29    5.20
   3   1   1   62.99    5.00
   3   1   1   55.49    5.30
   4  -1   1    4.30    2.90
  -4  -1  -1    0.60    3.10
   4  -1   1    3.80    3.00
  -4  -1  -1    2.00    2.40
   4  -1   1    0.70    2.60
  -4   1  -1    6.80    2.70
  -4   1  -1    2.10    2.30
   4   1   1    1.20    2.40
  -4   1  -1    0.80    3.50
   4   1   1   -0.10    2.90
   4   1   1   -0.50    2.50
  -4   1  -1    3.60    3.70
   5  -1   1    4.50    4.50
   5  -1   1    8.20    3.90
   5  -1   1    6.80    4.30
  -5  -1  -1    8.30    3.10
  -5  -1  -1    0.00    4.30
  -5   1  -1    8.40    5.10
   5   1   1    2.90    4.30
  -5   1  -1    5.70    3.40
  -5   1  -1   -0.20    4.10
   5   1   1    4.60    3.70
   5   1   1    5.10    4.00
  -5   1  -1    5.70    4.10
  -6  -1  -1  757.32   44.50
   6  -1   1  757.92   43.70
   6  -1   1  742.93   44.00
  -6  -1  -1  825.02   43.20
   6  -1   1  747.83   43.90
   6   1   1  783.32   43.50
   6   1   1  728.53   43.90
  -6   1  -1  813.12   43.30
  -6   1  -1  771.12   45.10
   6   1   1  769.32   43.60
   7  -1   1  203.58   16.30
  -7  -1  -1  252.57   15.00
   7  -1   1  237.68   15.80
   7  -1   1  209.98   16.00
  -7  -1  -1  224.18   17.10
   7   1   1  230.78   16.30
   7   1   1  192.48   16.00
   7   1   1  233.98   15.70
  -7   1  -1  219.08   17.10
  -7   1  -1  250.17   15.40
   8  -1   1   10.10    4.90
   8  -1   1   -5.10    5.90
  -8  -1  -1    8.80    4.50
   8  -1   1   -1.70    5.20
  -8  -1  -1   -5.00    5.30
   8   1   1   -3.30    4.90
   8   1   1   -3.00    5.80
  -8   1  -1    0.70    7.50
   8   1   1   -2.50    5.00
  -8   1  -1   -2.80    4.50
  -9  -1  -1  447.46   30.80
   9  -1   1  441.96   31.50
   9  -1   1  501.15   30.50
   9  -1   1  452.75   31.80
  -9   1  -1  533.85   29.30
   9   1   1  457.15   30.70
  -9   1  -1  437.76   31.00
   9   1   1  516.15   29.50
   9   1   1  475.15   30.10
 -10  -1  -1   45.60    8.90
  10  -1   1   36.00    9.50
 -10  -1  -1   35.30    6.90
  10  -1   1   54.59    8.40
 -10   1  -1   45.00    6.80
 -10   1  -1   22.30    9.10
  10   1   1   58.99    8.90
  10   1   1   41.60   10.70
 -11  -1  -1   32.90    7.30
  11  -1   1   13.80   10.80
  11  -1   1   39.90   10.00
  11  -1   1   37.20   10.30
 -11  -1  -1   22.90   10.30
 -11   1  -1   27.00    7.60
  11   1   1   18.30   11.90
  11   1   1   30.10   11.60
 -11   1  -1   31.20   11.70
  11   1   1   20.60    9.20
  12  -1   1   28.00   11.70
 -12  -1  -1   25.80   10.80
  12  -1   1   58.29   17.20
  12  -1   1    1.30   12.30
 -12  -1  -1   13.40    7.50
 -12   1  -1   36.90    8.40
  12   1   1   41.10   10.60
  12   1   1   47.80   13.20
 -12   1  -1   25.00   13.20
  12   1   1   47.20   12.10
 -13  -1  -1  199.48   23.50
  13  -1   1  277.57   28.30
 -13  -1  -1  243.18   19.80
  13  -1   1  246.78   27.90
  13  -1   1  258.77   25.10
  13   1   1  225.88   24.30
 -13   1  -1  211.98   27.00
  13   1   1  268.37   28.40
  13   1   1  287.27   27.10
  14  -2  -1   33.10   18.20
 -14  -2   1   10.80    6.80
  14  -2  -1   35.30   17.60
  14  -2  -1   25.70   13.80
  14   2  -1   49.80   20.40
 -14   2   1   32.20   17.40
  14   2  -1   14.70   12.00
  14   2  -1   27.70   18.50
 -13  -2   1   63.69   10.70
  13  -2  -1   55.29   16.70
  13  -2  -1   42.40   12.60
 -13  -2   1   61.69    8.60
  13  -2  -1   79.49   16.00
  13   2  -1   47.30   17.10
  13   2  -1   91.09   12.90
 -13   2   1   41.10   14.90
 -13   2   1   79.59   10.00
  13   2  -1   57.79   16.20
 -12  -2   1   79.39   11.20
 -12  -2   1   98.49   11.10
  12  -2  -1  100.69   14.40
  12  -2  -1   80.59   17.20
  12  -2  -1  110.89   16.40
  12   2  -1  118.09   12.90
  12   2  -1  113.99   16.00
 -12   2   1  103.19   11.60
  12   2  -1   67.69   14.90
 -12   2   1  121.09   15.60
  11  -2  -1  -27.10   10.20
 -11  -2   1    1.80    6.30
  11  -2  -1   11.20   10.40
  11  -2  -1  -14.10   11.60
 -11  -2   1   -4.40    5.10
  11   2  -1   12.50    7.90
 -11   2   1   -2.10   10.20
 -11   2   1   -8.40    5.70
  11   2  -1   20.90   10.30
  11   2  -1    1.10    8.40
  10  -2  -1   29.90    9.00
  10  -2  -1   41.50   10.10
 -10  -2   1   41.10    8.10
 -10  -2   1   45.80    5.70
  10   2  -1   40.50    8.40
 -10   2   1   21.90    9.00
  10   2  -1   40.80    9.10
 -10   2   1   26.30    7.60
 -10   2   1   40.50    7.00
  -9  -2   1   34.80    7.30
   9  -2  -1   16.10    7.10
   9  -2  -1   22.70    7.90
  -9  -2   1   31.00    4.90
   9  -2  -1   16.70    8.20
  -9   2   1   33.20    8.10
   9   2  -1   20.70    8.00
   9   2  -1   12.50    7.80
  -9   2   1   29.30    5.40
  -9   2   1   30.40    7.10
   9   2  -1   29.00    6.80
   8  -2  -1  492.75   30.30
  -8  -2   1  494.25   27.80
   8  -2  -1  488.25   30.90
  -8  -2   1  447.86   29.00
   8  -2  -1  436.66   30.10
   8   2  -1  508.55   29.60
   8   2  -1  482.75   30.40
  -8   2   1  552.54   28.90
  -8   2   1  493.45   29.60
   8   2  -1  462.15   29.50
  -8   2   1  449.36   31.10
   7  -2  -1   22.10    5.90
   7  -2  -1   21.50    6.50
   7  -2  -1   33.20    6.30
  -7  -2   1   14.20    4.70
  -7  -2   1   25.50    5.40
  -7  -2   1   18.60    3.40
  -7   2   1   26.00    5.40
  -7   2   1   25.00    7.40
   7   2  -1   18.20    5.30
   7   2  -1   23.00    5.00
   7   2  -1   15.70    5.80
  -7   2   1   28.80    4.50
   6  -2  -1  226.58   16.10
   6  -2  -1  235.18   17.20
   6  -2  -1  212.78   16.30
  -6  -2   1  192.88   14.70
  -6  -2   1  235.58   13.70
   6  -2  -1  216.38   15.90
  -6  -2   1  234.58   15.30
   6   2  -1  220.78   15.00
   6   2  -1  244.88   16.00
  -6   2   1  258.87   14.80
   6   2  -1  227.58   15.90
  -6   2   1  217.38   17.10
  -6   2   1  223.68   15.40
   6   2  -1  213.68   15.90
   5  -2  -1  206.58   14.80
  -5  -2   1  160.28   12.10
   5  -2  -1  180.38   13.90
  -5  -2   1  180.28   12.60
  -5  -2   1  189.68   11.20
   5  -2  -1  178.18   13.20
   5  -2  -1  170.28   13.50
  -5   2   1  188.58   12.30
  -5   2   1  176.78   12.90
   5   2  -1  175.48   11.80
   5   2  -1  197.78   13.20
   5   2  -1  175.48   13.10
  -5   2   1  171.78   13.70
  -4  -2   1  636.44   33.50
   4  -2  -1  659.73   35.50
  -4  -2   1  634.74   34.50
   4  -2  -1  560.84   34.70
  -4  -2   1  560.44   33.90
   4  -2  -1  616.64   35.00
   4  -2  -1  588.34   34.80
  -4   2   1  615.54   34.60
  -4   2   1  637.14   34.40
   4   2  -1  645.04   34.60
   4   2  -1  621.94   33.90
  -4   2   1  582.54   35.10
   4   2  -1  595.54   34.50
  -3  -2   1  526.55   30.50
  -3  -2   1  571.54   31.00
  -3  -2   1  592.64   30.30
   3  -2  -1  576.74   31.80
   3  -2  -1  576.94   31.60
   3  -2  -1  528.65   31.40
   3  -2  -1  503.95   31.30
   3   2  -1  552.84   31.10
   3   2  -1  550.74   30.90
   3   2  -1  605.84   30.50
  -3   2   1  554.74   31.20
  -3   2   1  563.24   31.30
  -3   2   1  523.25   31.60
   2  -2  -1  259.57   16.40
   2  -2  -1  283.07   16.70
   2  -2  -1  302.27   16.60
   2  -2  -1  271.87   16.10
  -2  -2   1  280.27   15.80
  -2   2   1  263.57   16.60
  -2   2   1  284.87   16.30
  -2   2   1  259.17   16.20
   2   2  -1  269.27   15.50
   2   2  -1  305.47   15.30
   2   2  -1  275.87   15.90
  -1  -2   1   47.10    3.20
   1  -2  -1   45.80    4.20
   1  -2  -1   44.90    4.20
   1  -2  -1   50.19    4.20
  -1   2   1   44.90    4.10
   1   2  -1   48.60    3.20
  -1   2   1   47.80    4.10
  -1   2   1   44.50    4.20
   1   2  -1   50.39    4.30
   0  -2   1  113.39    6.40
   0  -2   1   98.49    6.80
   0  -2  -1  102.19    6.60
   0   2   1  104.69    6.80
   1  -2   1   23.90    2.70
  -1  -2  -1   22.20    2.50
   1  -2   1   23.80    2.30
   1  -2   1   24.60    2.00
   1  -2   1   22.20    2.40
  -1   2  -1   24.10    1.90
  -1   2  -1   22.10    2.50
   1   2   1   21.70    2.40
   1   2   1   23.20    2.60
  -1   2  -1   25.80    2.70
   2  -2   1   50.89    5.00
  -2  -2  -1   58.29    4.50
   2  -2   1   55.79    5.00
   2  -2   1   49.90    4.40
  -2   2  -1   56.39    4.60
  -2   2  -1   64.49    4.90
   2   2   1   56.49    3.70
   2   2   1   55.89    4.30
  -2   2  -1   57.29    5.20
   3  -2   1    3.10    2.10
   3  -2   1    2.40    2.30
  -3  -2  -1    6.20    1.90
   3  -2   1   -2.30    2.10
  -3   2  -1    0.90    1.90
   3   2   1    3.70    1.70
  -3   2  -1    1.70    2.40
   3   2   1   -0.70    1.60
  -3   2  -1   -0.70    2.00
  -4  -2  -1  145.39    9.30
   4  -2   1  126.49    9.90
   4  -2   1  145.89   10.10
   4  -2   1  140.19   10.10
  -4  -2  -1  148.89   10.00
  -4   2  -1  151.78    9.70
  -4   2  -1  137.19    9.60
   4   2   1  136.29    9.90
  -4   2  -1  140.69   11.20
  -4   2  -1  136.99   10.30
   4   2   1  148.79    9.30
   4   2   1  142.99    9.20
   5  -2   1   90.89    8.80
  -5  -2  -1   83.69    7.50
   5  -2   1   78.19    8.50
  -5  -2  -1   78.79    9.30
   5  -2   1   77.09    8.70
  -5   2  -1   72.09    8.20
   5   2   1   81.39    8.60
  -5   2  -1   78.89    8.00
   5   2   1   92.19    8.20
  -5   2  -1   91.59   10.10
   5   2   1   74.99    7.70
  -5   2  -1   91.49    7.80
  -6  -2  -1  124.29   11.70
   6  -2   1  134.49   11.50
  -6  -2  -1  134.19   10.00
   6  -2   1  144.29   11.10
   6  -2   1  128.89   11.40
   6   2   1  130.19   11.30
  -6   2  -1  117.59   11.40
   6   2   1  144.99   10.50
  -6   2  -1  129.19   10.60
  -6   2  -1  144.19   12.80
   6   2   1  144.29   11.00
  -6   2  -1  148.79   10.30
   7  -2   1   20.10    5.70
   7  -2   1   11.90    5.80
   7  -2   1   13.30    5.50
  -7  -2  -1   27.40    3.80
  -7  -2  -1   20.00    5.90
  -7   2  -1   10.90    7.20
   7   2   1   17.10    5.40
  -7   2  -1   14.70    4.30
   7   2   1   13.20    4.50
  -7   2  -1   17.00    4.90
   7   2   1   16.70    5.60
   8  -2   1    0.50    4.80
  -8  -2  -1    1.20    4.10
   8  -2   1    4.70    6.20
  -8  -2  -1    8.10    5.20
   8  -2   1    0.70    5.80
   8   2   1    9.10    5.20
   8   2   1    5.90    4.90
   8   2   1    0.90    6.00
  -8   2  -1   10.60    6.70
  -8   2  -1   -5.80    3.60
   9  -2   1   47.30    9.20
   9  -2   1   50.99    9.50
  -9  -2  -1   58.99    6.80
  -9  -2  -1   30.30    8.30
   9  -2   1   54.79    9.40
   9   2   1   52.69    8.00
   9   2   1   45.80    8.80
   9   2   1   51.09    7.10
  -9   2  -1   48.20    9.50
  -9   2  -1   46.60    7.50
 -10  -2  -1   98.19   11.60
  10  -2   1   94.79   11.90
  10  -2   1   90.29   14.50
  10  -2   1   87.29   13.50
 -10  -2  -1   93.29   10.40
 -10   2  -1   75.29   12.30
  10   2   1  101.39   11.40
  10   2   1   97.09   10.60
 -10   2  -1  110.99   10.80
  10   2   1  104.69   13.20
 -11  -2  -1    3.40    9.90
  11  -2   1  -16.80   10.20
  11  -2   1   -2.70    9.70
 -11  -2  -1   25.20    6.60
  11  -2   1   20.00    7.60
  11   2   1   11.80   10.20
 -11   2  -1   12.50    9.60
  11   2   1    4.10    8.20
 -11   2  -1    7.40    5.80
 -12  -2  -1  125.79   13.20
 -12  -2  -1  113.49   14.60
  12  -2   1  127.59   15.60
  12  -2   1  120.29   18.90
  12  -2   1  118.69   16.50
  12   2   1  137.09   13.80
  12   2   1  122.89   15.50
  12   2   1  113.89   16.40
 -12   2  -1  135.39   18.10
  13  -2   1   33.20   15.10
  13  -2   1   25.40   11.20
 -13  -2  -1    8.60    8.40
 -13  -2  -1   18.20    9.70
  13  -2   1   10.80   14.10
 -13   2  -1   16.20   11.70
  13   2   1    8.50   15.10
  13   2   1   17.30   14.70
  13   2   1   16.50   11.20
  14  -3  -1   -1.00   22.70
  14  -3  -1   22.40   18.10
 -14   3   1    7.80    9.40
 -14   3   1    0.00   16.40
  14   3  -1   -3.60   15.00
  14   3  -1   36.00   18.30
  13  -3  -1   29.90   14.60
 -13  -3   1   43.30    7.30
  13  -3  -1   76.69   16.70
 -13  -3   1   44.50    6.80
  13  -3  -1   47.30   16.10
  13   3  -1   54.29   15.70
 -13   3   1   37.50    9.00
  13   3  -1   50.59   13.60
 -13   3   1   29.10   15.70
  13   3  -1   51.39   13.10
 -12  -3   1   26.80    5.90
  12  -3  -1   20.20   13.20
  12  -3  -1   10.90   12.00
 -12  -3   1   20.70    7.60
  12  -3  -1   17.10   13.20
  12   3  -1   47.00    9.80
 -12   3   1   45.00   11.90
  12   3  -1   21.30   11.90
 -12   3   1   42.40    8.30
  12   3  -1   47.90   11.60
 -11  -3   1   36.00    7.00
  11  -3  -1   16.10   13.00
  11  -3  -1   27.10   11.60
  11  -3  -1   31.70   14.10
 -11  -3   1   38.20    5.60
 -11   3   1   35.50    7.70
 -11   3   1   24.80   11.90
 -11   3   1   35.90    8.80
  11   3  -1   26.10    9.10
  11   3  -1   47.00   10.30
  11   3  -1   35.90   11.30
  10  -3  -1   44.20   10.50
 -10  -3   1   45.10    7.30
  10  -3  -1   41.50   11.30
 -10  -3   1   37.60    5.60
 -10   3   1   49.40    6.90
 -10   3   1   49.10    8.30
  10   3  -1   40.90   13.60
 -10   3   1   54.59   11.70
  10   3  -1   55.69    8.80
  10   3  -1   39.90    9.50
   9  -3  -1  161.98   15.30
  -9  -3   1  137.09   10.90
   9  -3  -1  148.69   15.70
  -9  -3   1  140.49   12.70
   9  -3  -1  143.09   16.50
  -9   3   1  149.39   13.90
  -9   3   1  165.38   12.40
   9   3  -1  165.58   15.60
   9   3  -1  185.38   15.10
   9   3  -1  146.79   14.50
  -9   3   1  168.78   17.90
  -8  -3   1    4.20    4.00
  -8  -3   1    2.40    3.20
   8  -3  -1    9.40    6.20
   8  -3  -1   11.40    6.90
   8  -3  -1    9.10    6.30
   8   3  -1   17.80    6.30
  -8   3   1    3.30    6.40
   8   3  -1    3.90    4.80
  -8   3   1    7.80    4.20
  -8   3   1    3.90    5.10
   8   3  -1    4.20    6.10
   7  -3  -1  527.75   31.50
  -7  -3   1  527.25   28.90
   7  -3  -1  499.25   31.30
  -7  -3   1  480.45   29.40
   7  -3  -1  537.45   31.30
   7   3  -1  506.55   30.00
   7   3  -1  462.45   30.70
  -7   3   1  477.75   31.70
   7   3  -1  535.25   30.50
  -7   3   1  554.44   30.00
  -7   3   1  508.35   30.50
  -6  -3   1  501.55   28.90
  -6  -3   1  498.25   27.20
   6  -3  -1  553.94   30.90
  -6  -3   1  438.56   27.80
   6  -3  -1  431.56   29.30
   6  -3  -1  498.25   29.60
   6  -3  -1  498.15   29.70
   6   3  -1  540.35   29.60
  -6   3   1  464.95   30.00
   6   3  -1  449.95   29.00
  -6   3   1  498.15   29.00
  -6   3   1  500.65   28.50
   6   3  -1  473.15   28.20
  -5  -3   1 1121.09   60.99
  -5  -3   1 1040.20   61.29
   5  -3  -1 1003.20   62.59
  -5  -3   1 1133.99   62.19
   5  -3  -1 1097.69   62.79
   5  -3  -1 1258.07   63.79
   5  -3  -1 1138.09   62.89
   5   3  -1 1133.69   61.49
  -5   3   1 1178.88   62.19
   5   3  -1 1102.59   62.39
   5   3  -1 1181.38   62.39
  -5   3   1 1069.59   63.39
  -5   3   1 1144.59   62.39
   4  -3  -1  719.43   41.60
   4  -3  -1  753.72   42.40
   4  -3  -1  673.33   41.40
   4  -3  -1  727.73   41.50
  -4  -3   1  679.03   40.00
  -4  -3   1  757.62   39.90
  -4  -3   1  763.02   41.00
   4   3  -1  771.62   40.90
  -4   3   1  757.02   41.30
   4   3  -1  698.03   41.00
  -4   3   1  740.13   41.20
   4   3  -1  783.32   40.30
  -4   3   1  716.93   41.90
   3  -3  -1   18.80    3.90
   3  -3  -1   15.90    3.30
  -3  -3   1   17.20    2.80
   3  -3  -1   21.70    3.70
   3  -3  -1   15.80    3.50
  -3   3   1   17.90    3.30
  -3   3   1   16.30    3.80
   3   3  -1   23.80    2.10
   3   3  -1   17.10    2.40
  -3   3   1   18.20    3.20
   3   3  -1   12.80    2.70
   2  -3  -1  804.92   48.00
   2  -3  -1  864.91   47.90
   2  -3  -1  899.11   48.10
  -2  -3   1  899.71   47.50
   2  -3  -1  900.01   48.30
   2   3  -1  872.11   47.40
  -2   3   1  854.01   48.00
  -2   3   1  895.71   47.90
  -2   3   1  835.82   48.20
   1  -3  -1   53.29    5.20
   1  -3  -1   47.80    4.80
   1  -3  -1   52.49    5.10
   1  -3  -1   49.60    5.10
   1   3  -1   58.79    4.30
  -1   3   1   53.89    5.00
   1   3  -1   57.09    4.90
  -1   3   1   55.99    5.00
   1   3  -1   55.89    3.60
  -1   3   1   56.09    5.20
  -1   3   1   51.39    5.30
   0  -3  -1 1288.67   67.39
   0  -3   1 1240.28   67.09
   0  -3   1 1092.89   66.79
   0  -3  -1 1246.28   66.99
   0  -3  -1 1213.78   67.19
   0  -3   1 1272.87   67.09
   0  -3   1 1250.27   67.09
   0   3   1 1274.17   66.99
   0   3  -1 1275.47   67.09
   0   3  -1 1210.68   66.89
   0   3   1 1254.67   66.89
   0   3   1 1165.48   67.19
   0   3  -1 1266.87   67.09
   0   3   1 1280.87   67.39
   0   3  -1 1263.17   67.09
   1  -3   1   19.80    2.80
  -1  -3  -1   21.40    2.50
  -1  -3  -1   18.10    2.80
   1  -3   1   20.60    2.30
   1  -3   1   19.80    2.90
   1  -3   1   22.30    2.50
  -1   3  -1   24.00    2.90
  -1   3  -1   21.30    2.50
   1   3   1   19.10    2.90
   1   3   1   19.80    2.40
  -1   3  -1   22.20    2.20
   2  -3   1 5251.87  255.27
  -2  -3  -1 4808.12  254.87
   2  -3   1 4907.01  254.87
   2  -3   1 5031.00  255.27
   2   3   1 4330.27  254.77
  -2   3  -1 4966.20  255.27
  -2   3  -1 5278.37  255.17
  -2   3  -1 4049.29  254.67
   2   3   1 4044.80  254.47
   3  -3   1   49.80    4.90
   3  -3   1   49.60    5.40
  -3  -3  -1   54.09    4.40
   3  -3   1   59.09    5.50
  -3   3  -1   49.50    4.50
   3   3   1   50.69    4.40
   3   3   1   55.99    3.90
  -3   3  -1   59.29    5.80
  -3   3  -1   54.89    5.00
  -4  -3  -1    7.20    2.60
   4  -3   1    3.60    3.50
  -4  -3  -1    7.70    3.40
   4  -3   1    6.00    3.30
   4  -3   1   11.00    3.80
   4   3   1    5.10    2.20
  -4   3  -1    6.30    2.80
  -4   3  -1    9.30    3.10
  -4   3  -1    5.20    4.50
   4   3   1    6.70    2.30
   4   3   1   10.10    3.40
  -4   3  -1    5.10    3.80
  -5  -3  -1   -0.90    3.00
   5  -3   1   -0.20    4.60
   5  -3   1    2.00    4.80
   5  -3   1   -4.00    4.20
  -5  -3  -1   -0.90    4.20
  -5   3  -1    3.50    4.60
   5   3   1   -0.90    3.90
   5   3   1    0.70    3.60
   5   3   1    0.30    3.60
  -5   3  -1    4.10    5.60
  -5   3  -1   -1.70    3.60
  -5   3  -1    0.50    3.60
   6  -3   1    7.90    4.70
   6  -3   1   -1.10    4.60
  -6  -3  -1    6.10    3.10
   6  -3   1   11.50    5.50
  -6  -3  -1    5.90    4.60
  -6   3  -1    0.80    3.90
   6   3   1   -3.60    3.30
  -6   3  -1   -3.40    5.60
  -6   3  -1    6.60    4.90
   6   3   1    0.50    4.40
  -6   3  -1    5.10    3.70
   6   3   1    4.30    4.00
   7  -3   1    7.50    5.30
  -7  -3  -1    3.70    3.30
   7  -3   1    5.00    5.00
  -7  -3  -1    6.00    4.90
   7  -3   1   -0.90    4.80
  -7   3  -1    3.30    6.00
   7   3   1    2.70    3.80
   7   3   1   -1.80    4.70
   7   3   1    2.70    4.60
  -7   3  -1    7.30    3.90
  -7   3  -1    7.60    4.20
   8  -3   1   26.20    6.30
   8  -3   1   25.10    7.20
   8  -3   1   17.80    7.10
  -8  -3  -1   26.50    6.40
  -8  -3  -1   24.70    4.50
  -8   3  -1   25.70    6.00
   8   3   1   14.70    6.40
  -8   3  -1   19.60    7.70
   8   3   1   21.90    5.60
   8   3   1   23.00    5.40
  -8   3  -1   14.90    5.60
   9  -3   1  766.82   45.40
  -9  -3  -1  720.53   44.90
  -9  -3  -1  727.43   43.60
   9  -3   1  800.52   47.30
   9  -3   1  736.33   46.30
  -9   3  -1  717.63   46.80
   9   3   1  810.72   45.50
   9   3   1  753.92   46.00
   9   3   1  813.82   44.60
  -9   3  -1  835.82   44.60
  10  -3   1   17.60   11.40
  10  -3   1   14.60    9.30
 -10  -3  -1   13.10    7.10
 -10  -3  -1   23.80    5.60
  10  -3   1   16.30    9.30
  10   3   1   22.50    7.00
 -10   3  -1   19.30    7.20
  10   3   1   24.20    7.70
 -10   3  -1   14.30    9.50
  10   3   1   23.50    9.00
 -11  -3  -1   86.09   11.70
  11  -3   1   90.29   14.20
  11  -3   1   83.49   13.70
 -11  -3  -1   97.59   10.90
  11  -3   1  108.99   13.40
  11   3   1  101.89   11.50
  11   3   1   68.89   12.80
 -11   3  -1  112.49   13.20
 -11   3  -1  111.19   14.10
  11   3   1   97.19   13.50
 -12  -3  -1   32.20    6.80
  12  -3   1  -11.70   14.00
  12  -3   1   32.00   13.10
 -12  -3  -1   25.90    9.80
  12  -3   1   24.80    9.70
  12   3   1   45.60   11.20
 -12   3  -1   41.50    8.80
  12   3   1   27.10   12.30
 -12   3  -1   48.00   13.50
  12   3   1   22.60   12.70
  13  -3   1   57.39   14.00
  13  -3   1   42.10   19.40
  13  -3   1   24.70   15.60
 -13  -3  -1   45.50    8.70
 -13  -3  -1   27.50   11.20
 -13   3  -1   41.80   11.90
  13   3   1   53.79   11.40
 -13   3  -1   33.00   17.90
  13   3   1   42.60   13.50
  13   3   1   63.09   15.20
  13  -4  -1   17.60   18.80
  13  -4  -1   27.90   15.70
  13  -4  -1   30.90   14.00
  13   4  -1    7.20   14.20
 -13   4   1   -2.60   16.20
 -13   4   1   20.80    7.20
  13   4  -1   -1.40   14.50
  12  -4  -1   58.89   14.50
 -12  -4   1   30.90    4.50
  12  -4  -1   18.70   13.30
  12  -4  -1   28.00   13.40
 -12  -4   1   26.60    4.80
 -12   4   1   35.10   14.50
  12   4  -1   14.40   11.70
  12   4  -1   15.10   11.50
 -12   4   1   38.80    8.00
  12   4  -1   24.20   10.90
  11  -4  -1  121.29   17.40
 -11  -4   1  117.09   10.20
  11  -4  -1  147.29   16.80
  11  -4  -1  135.69   16.50
 -11  -4   1  108.39   10.90
 -11   4   1  144.29   17.30
  11   4  -1  125.99   15.30
 -11   4   1  154.08   14.60
 -11   4   1  139.99   15.10
  11   4  -1  144.59   15.80
  11   4  -1  134.19   14.00
 -10  -4   1  174.28   13.80
 -10  -4   1  201.38   13.10
  10  -4  -1  146.89   19.10
  10  -4  -1  209.28   18.40
 -10   4   1  236.68   17.50
  10   4  -1  194.68   16.50
 -10   4   1  240.48   16.70
  10   4  -1  211.28   18.20
 -10   4   1  170.78   19.50
  10   4  -1  201.98   18.70
   9  -4  -1    1.50    8.70
   9  -4  -1   11.10    8.50
  -9  -4   1    3.20    3.30
   9  -4  -1    0.90    7.50
  -9  -4   1   -3.30    3.80
  -9   4   1   -6.10    5.60
   9   4  -1    3.20    6.90
  -9   4   1   -2.20    9.00
   9   4  -1    6.20    5.30
  -9   4   1    0.30    4.80
   9   4  -1    2.90    5.60
   8  -4  -1   18.60    7.50
  -8  -4   1   25.70    3.70
  -8  -4   1   26.40    4.30
   8  -4  -1   22.10    7.70
   8  -4  -1   21.50    7.30
   8   4  -1   27.20    7.00
  -8   4   1   27.60    7.80
   8   4  -1   26.80    5.30
  -8   4   1   20.40    6.40
  -8   4   1   37.10    5.70
   8   4  -1   23.10    6.50
  -7  -4   1    1.30    2.30
   7  -4  -1   11.50    5.80
  -7  -4   1    3.10    2.90
   7  -4  -1    4.60    5.50
   7  -4  -1   -3.80    5.10
  -7   4   1    1.70    4.30
  -7   4   1   -4.30    5.80
   7   4  -1    2.80    4.70
   7   4  -1    4.00    5.10
   7   4  -1   -1.30    3.90
  -7   4   1    9.30    4.10
  -6  -4   1  538.25   32.40
   6  -4  -1  644.84   36.20
   6  -4  -1  585.14   34.90
   6  -4  -1  535.35   34.70
   6  -4  -1  628.24   35.40
  -6  -4   1  581.84   32.20
  -6   4   1  531.15   35.30
   6   4  -1  552.54   34.20
  -6   4   1  621.14   34.30
   6   4  -1  591.94   33.20
  -6   4   1  592.84   34.50
   6   4  -1  643.84   34.50
   5  -4  -1  233.28   16.50
  -5  -4   1  216.68   13.00
   5  -4  -1  232.78   16.50
  -5  -4   1  216.58   13.20
   5  -4  -1  211.38   16.30
   5  -4  -1  273.67   17.90
   5   4  -1  254.07   15.40
  -5   4   1  228.18   15.70
  -5   4   1  204.38   16.90
  -5   4   1  234.78   15.50
   5   4  -1  260.37   14.10
   5   4  -1  236.08   15.60
   4  -4  -1    9.90    4.30
   4  -4  -1   14.40    4.30
   4  -4  -1   12.60    4.40
   4  -4  -1   14.10    4.90
  -4   4   1   11.70    3.70
   4   4  -1   11.00    2.00
  -4   4   1    5.00    4.70
   4   4  -1    9.40    3.40
   4   4  -1    5.90    2.70
  -4   4   1    8.70    3.70
   3  -4  -1  161.88   11.10
   3  -4  -1  170.48   11.60
   3  -4  -1  148.69   10.80
   3  -4  -1  152.88   11.10
  -3   4   1  161.38   11.50
   3   4  -1  154.78    9.20
  -3   4   1  163.08   10.70
   3   4  -1  171.68    9.00
   3   4  -1  160.28   10.10
  -3   4   1  151.38   10.80
   2  -4  -1    6.50    3.00
   2  -4  -1    6.70    3.10
   2  -4  -1    5.80    3.10
   2  -4  -1    3.90    3.00
  -2   4   1    2.30    2.90
   2   4  -1    5.20    1.90
  -2   4   1    2.60    3.10
  -2   4   1    1.70    2.80
  -2   4   1   10.00    3.20
   1  -4  -1 6116.49  316.47
   1  -4  -1 6172.68  316.57
   1  -4  -1 5528.65  316.57
   1  -4  -1 5951.20  316.67
  -1   4   1 5932.31  316.77
  -1   4   1 6163.98  316.57
  -1   4   1 5617.24  316.57
   1   4  -1 6151.98  316.47
   1   4  -1 5033.30  316.27
  -1   4   1 6159.98  316.57
   0  -4  -1  825.52   45.50
   0  -4   1  828.72   44.90
   0  -4  -1  846.82   44.90
   0  -4  -1  799.02   45.20
   0  -4   1  845.42   45.10
   0  -4   1  831.12   45.20
   0  -4   1  755.42   44.70
   0   4   1  867.81   45.60
   0   4   1  791.62   45.30
   0   4  -1  853.11   45.20
   0   4  -1  834.52   44.90
   0   4  -1  781.62   44.80
   0   4   1  855.31   45.00
   0   4   1  820.42   44.60
   0   4  -1  839.92   45.10
  -1  -4  -1 1427.06   78.19
  -1  -4  -1 1501.65   79.19
   1  -4   1 1462.95   78.39
   1  -4   1 1480.35   78.69
  -1  -4  -1 1384.66   78.59
   1  -4   1 1500.65   78.99
   1  -4   1 1359.66   78.79
   1   4   1 1386.36   78.69
   1   4   1 1498.65   79.19
  -1   4  -1 1436.46   78.29
  -1   4  -1 1460.05   78.79
  -1   4  -1 1528.75   78.99
   1   4   1 1464.05   78.19
   2  -4   1  222.58   14.00
   2  -4   1  233.58   13.50
  -2  -4  -1  225.18   13.20
   2  -4   1  238.08   14.10
  -2   4  -1  233.98   13.90
   2   4   1  231.58   13.40
  -2   4  -1  232.28   13.30
   2   4   1  227.38   14.20
  -2   4  -1  243.78   14.20
   3  -4   1  306.27   19.10
   3  -4   1  316.47   18.60
  -3  -4  -1  300.87   18.10
   3  -4   1  341.47   19.20
   3   4   1  325.37   18.30
  -3   4  -1  330.07   18.90
   3   4   1  329.87   17.70
  -3   4  -1  311.67   19.20
  -3   4  -1  329.77   18.50
   4  -4   1   22.20    4.70
  -4  -4  -1   24.00    3.50
  -4  -4  -1   32.70    4.30
   4  -4   1   34.10    5.10
   4  -4   1   27.50    4.40
   4   4   1   28.40    3.10
  -4   4  -1   27.60    5.10
  -4   4  -1   33.50    6.10
  -4   4  -1   26.80    3.90
  -4   4  -1   34.50    4.50
   4   4   1   28.20    3.60
   5  -4   1 2029.30  114.09
  -5  -4  -1 2077.19  113.19
   5  -4   1 2144.39  114.09
  -5  -4  -1 1982.50  112.79
   5  -4   1 2031.70  113.69
  -5   4  -1 2058.59  114.09
  -5   4  -1 2140.99  114.99
   5   4   1 2176.98  112.99
  -5   4  -1 2041.60  113.39
   5   4   1 2103.39  112.79
   5   4   1 1961.70  113.49
  -5   4  -1 2226.38  113.69
   6  -4   1   17.40    5.20
  -6  -4  -1   11.20    3.20
   6  -4   1   15.30    5.50
  -6  -4  -1   14.10    4.20
   6  -4   1   14.40    5.00
   6   4   1   11.60    3.50
  -6   4  -1   20.50    4.30
  -6   4  -1   11.50    5.40
   6   4   1   13.70    4.80
   6   4   1   16.40    3.70
  -6   4  -1   15.20    4.30
  -6   4  -1    7.80    6.20
  -7  -4  -1   40.20    5.00
   7  -4   1   31.00    6.70
  -7  -4  -1   32.80    5.60
   7  -4   1   33.80    7.00
   7  -4   1   34.90    6.80
  -7   4  -1   44.50    5.80
   7   4   1   33.60    5.00
  -7   4  -1   41.50    6.40
  -7   4  -1   28.50    6.80
   7   4   1   36.50    5.50
   7   4   1   28.00    6.00
  -7   4  -1   33.00    7.80
   8  -4   1    5.20    6.40
  -8  -4  -1   10.90    5.10
  -8  -4  -1    1.00    3.70
   8  -4   1    5.40    7.10
   8  -4   1   -7.30    6.20
   8   4   1   -3.90    5.70
   8   4   1    3.20    5.60
  -8   4  -1    5.50    4.50
   8   4   1   -1.20    4.40
  -8   4  -1    2.50    5.00
  -8   4  -1  -14.20    8.50
  -9  -4  -1   55.89    6.20
   9  -4   1   33.80    9.60
   9  -4   1   36.30    9.20
   9  -4   1   48.00    8.50
  -9  -4  -1   44.10    7.20
  -9   4  -1   25.80   11.30
  -9   4  -1   53.99    7.40
   9   4   1   43.50    7.10
   9   4   1   31.70    8.60
   9   4   1   48.60    8.30
 -10  -4  -1    3.10    5.90
 -10  -4  -1    6.80    4.70
  10  -4   1   -6.30   10.60
  10  -4   1   11.70    9.40
  10   4   1   -5.60    6.30
 -10   4  -1    4.50    9.80
  10   4   1   -5.70    8.20
 -10   4  -1   -6.30    6.60
  10   4   1    1.50    6.30
  11  -4   1   59.89   14.90
 -11  -4  -1   70.59    8.30
 -11  -4  -1   63.69    9.50
  11  -4   1   74.29   13.20
  11   4   1   77.19   12.40
  11   4   1   71.79   12.10
  11   4   1   58.59    9.60
 -11   4  -1   79.39   10.00
 -11   4  -1   60.69   13.70
  12  -4   1   11.90   13.00
 -12  -4  -1    5.20    6.10
 -12  -4  -1   15.60    7.70
  12  -4   1   24.50   15.90
  12  -4   1   13.80   11.60
  12   4   1   41.50   13.00
 -12   4  -1   31.80    8.60
 -12   4  -1   40.20   13.30
  12   4   1   12.10   11.70
  12   4   1   10.60    9.60
  13  -4   1  -25.80   10.50
 -13  -4  -1   -5.00    8.40
  13  -4   1   -2.30   14.80
  13  -4   1  -18.00   13.50
 -13   4  -1    1.10    8.90
  13   4   1  -15.60   16.30
 -13   4  -1    2.10   17.50
  13   4   1    9.60   14.50
  13   4   1   -1.80    9.90
  13  -5  -1    1.90   17.80
  13  -5  -1   34.70   16.70
  13  -5  -1   18.80   16.70
  13   5  -1   -6.00   13.70
  13   5  -1  -14.10   11.10
  13   5  -1   24.20   11.70
 -13   5   1   56.39   18.00
 -13   5   1    8.50    7.30
  12  -5  -1    1.80   13.40
  12  -5  -1    9.30   12.90
  12  -5  -1   20.60   12.90
  12   5  -1    3.60    9.60
 -12   5   1   10.60    9.40
 -12   5   1   -5.00    6.10
  12   5  -1    9.00   11.40
  11  -5  -1   20.70   13.60
  11  -5  -1    5.90   11.50
  11  -5  -1   -1.70    9.00
 -11   5   1   -3.40   10.50
 -11   5   1  -11.20    7.50
  11   5  -1   10.00    8.90
  11   5  -1  -10.70    8.80
  11   5  -1    3.10    7.80
  10  -5  -1  108.19   14.60
  10  -5  -1   89.79   13.90
 -10   5   1   88.99   14.10
  10   5  -1  116.29   14.40
  10   5  -1  121.59   12.30
  10   5  -1  103.79   13.50
 -10   5   1  146.99   13.70
 -10   5   1  139.49   13.80
   9  -5  -1  -14.90    7.70
   9  -5  -1   -0.40    7.90
  -9  -5   1   -0.70    2.10
   9  -5  -1    3.30    8.00
  -9  -5   1   -1.20    2.30
   9   5  -1   -3.10    4.70
  -9   5   1    7.30    5.00
   9   5  -1    0.60    6.40
   9   5  -1    5.20    7.40
  -9   5   1   -9.70    5.70
  -9   5   1  -11.60    9.70
   8  -5  -1   58.89    9.60
  -8  -5   1   60.19    4.90
  -8  -5   1   63.29    4.60
   8  -5  -1   61.19    9.40
   8  -5  -1   63.59    9.80
  -8   5   1   71.59    8.30
  -8   5   1   57.59    7.90
  -8   5   1   63.79   10.20
   8   5  -1   61.39    7.30
   8   5  -1   65.49    8.80
   8   5  -1   67.59    8.20
   7  -5  -1   49.20    8.00
   7  -5  -1   40.70    7.80
   7  -5  -1   48.80    8.00
   7   5  -1   59.09    7.00
  -7   5   1   64.79    7.30
  -7   5   1   55.29    6.60
  -7   5   1   53.89    9.00
   7   5  -1   56.49    7.40
   6  -5  -1  881.31   52.29
   6  -5  -1  903.21   52.39
   6  -5  -1  791.12   52.19
   6  -5  -1 1012.50   53.69
  -6   5   1  910.81   51.69
   6   5  -1  886.91   51.59
  -6   5   1  964.80   51.79
   6   5  -1 1022.30   51.69
   6   5  -1  927.61   50.49
  -6   5   1  836.72   52.89
   5  -5  -1  640.54   41.80
   5  -5  -1  732.13   41.90
   5  -5  -1  692.43   41.70
   5  -5  -1  761.62   42.90
  -5   5   1  695.43   42.40
   5   5  -1  693.63   41.20
  -5   5   1  728.73   41.40
   5   5  -1  766.92   39.80
   5   5  -1  782.22   40.70
  -5   5   1  716.03   41.30
   4  -5  -1  135.09   12.10
   4  -5  -1  147.59   12.10
   4  -5  -1  152.28   12.00
   4  -5  -1  157.18   12.90
   4   5  -1  160.68    9.90
  -4   5   1  163.88   11.70
   4   5  -1  164.28    9.10
   4   5  -1  154.08   11.40
  -4   5   1  146.09   11.30
  -4   5   1  143.19   12.70
   3  -5  -1   16.00    3.90
   3  -5  -1    5.60    3.40
   3  -5  -1    9.50    3.90
   3  -5  -1   13.10    3.80
  -3   5   1    8.00    3.20
  -3   5   1    7.00    3.40
   3   5  -1   12.00    2.50
  -3   5   1    9.50    3.80
  -3   5   1    4.70    3.80
   2  -5  -1 4420.26  230.28
   2  -5  -1 3827.72  230.28
   2  -5  -1 4407.16  230.58
   2  -5  -1 4327.67  230.18
  -2   5   1 4439.36  230.18
   2   5  -1 4355.06  230.18
  -2   5   1 4390.26  230.38
  -2   5   1 4215.08  230.58
  -2   5   1 4010.70  230.28
   1  -5  -1  404.86   23.60
  -1  -5   1  431.16   22.90
  -1  -5   1  409.66   23.30
   1  -5  -1  427.56   23.40
   1  -5  -1  358.26   23.40
   1   5  -1  417.66   23.10
   1   5  -1  425.56   22.90
  -1   5   1  409.66   23.40
  -1   5   1  390.66   23.50
  -1   5   1  391.16   23.60
   1   5  -1  409.56   23.30
  -1   5   1  424.46   23.40
   0  -5   1 4717.73  253.27
   0  -5  -1 4562.34  253.07
   0  -5   1 4809.42  252.77
   0  -5  -1 4942.51  253.57
   0  -5  -1 4746.73  252.87
   0  -5   1 4738.23  252.97
   0   5  -1 4391.06  252.77
   0   5   1 4632.54  253.17
   0   5   1 4918.81  253.57
   0   5  -1 4807.82  253.27
   0   5   1 4309.37  252.77
   0   5  -1 4758.42  253.07
   0   5   1 4785.42  252.87
  -1  -5  -1  294.67   15.60
   1  -5   1  288.67   15.90
   1  -5   1  263.67   16.30
  -1  -5  -1  267.37   15.90
   1  -5   1  291.27   16.60
   1  -5   1  291.37   16.00
  -1  -5  -1  279.47   16.90
   1   5   1  257.67   16.20
   1   5   1  279.67   17.00
   1   5   1  292.17   15.70
  -1   5  -1  271.57   16.30
  -1   5  -1  284.97   15.80
  -1   5  -1  289.87   16.60
   2  -5   1   26.70    3.20
   2  -5   1   22.40    3.70
   2  -5   1   25.20    3.70
  -2  -5  -1   26.20    2.90
   2   5   1   30.40    2.00
   2   5   1   27.80    3.90
   2   5   1   30.60    3.60
  -2   5  -1   29.90    3.50
  -2   5  -1   27.30    2.90
  -2   5  -1   25.30    3.80
   3  -5   1   25.40    3.30
  -3  -5  -1   25.60    2.70
   3  -5   1   24.20    4.00
  -3  -5  -1   20.90    2.40
   3  -5   1   19.20    3.90
   3   5   1   21.50    4.00
  -3   5  -1   20.90    3.60
   3   5   1   22.00    2.90
  -3   5  -1   24.30    3.00
  -3   5  -1   22.30    4.30
  -4  -5  -1 1696.63   91.19
   4  -5   1 1752.72   92.39
   4  -5   1 1625.44   91.89
   4  -5   1 1582.94   92.39
  -4  -5  -1 1530.05   90.99
  -4   5  -1 1719.23   92.09
  -4   5  -1 1711.43   91.69
   4   5   1 1659.43   90.89
   4   5   1 1759.32   91.29
  -4   5  -1 1684.83   92.49
  -4   5  -1 1787.72   93.29
  -5  -5  -1  109.99    8.10
   5  -5   1  110.69   10.70
   5  -5   1  108.09   10.10
  -5  -5  -1   91.99    7.80
   5  -5   1  124.79   10.70
  -5   5  -1  107.99   12.10
  -5   5  -1  105.59    9.60
   5   5   1  110.59    9.70
  -5   5  -1  109.49    9.00
   5   5   1  110.79    7.80
   5   5   1  107.99    8.30
  -5   5  -1  103.89   10.90
   6  -5   1 1071.39   62.09
   6  -5   1 1052.29   61.59
   6  -5   1 1113.19   61.79
  -6  -5  -1 1009.30   60.09
  -6  -5  -1 1057.09   60.39
  -6   5  -1 1092.49   60.99
   6   5   1 1054.69   61.29
  -6   5  -1 1080.89   62.09
  -6   5  -1 1203.98   61.59
   6   5   1 1195.38   60.59
  -6   5  -1 1117.79   63.09
   6   5   1 1116.29   60.29
  -7  -5  -1    0.40    3.50
  -7  -5  -1   -4.10    3.20
   7  -5   1   -0.40    5.30
   7  -5   1    3.90    5.80
   7  -5   1    4.50    5.40
  -7   5  -1    6.20    4.20
  -7   5  -1    5.10    6.50
  -7   5  -1   -0.70    4.10
   7   5   1    2.90    4.00
   7   5   1    2.00    3.40
  -7   5  -1    8.80    5.90
   7   5   1   -0.50    4.90
   8  -5   1  326.47   23.10
  -8  -5  -1  311.07   19.10
   8  -5   1  289.17   22.70
   8  -5   1  316.57   22.50
  -8  -5  -1  282.57   19.80
   8   5   1  339.47   20.30
  -8   5  -1  344.37   20.90
   8   5   1  325.77   20.20
  -8   5  -1  340.77   21.10
  -8   5  -1  299.07   24.00
   8   5   1  320.57   21.70
   9  -5   1   90.19   12.20
   9  -5   1   87.79   11.20
  -9  -5  -1   96.69    9.20
   9  -5   1   93.89   12.10
  -9  -5  -1  105.19   10.70
  -9   5  -1  108.59   11.10
  -9   5  -1  102.39   11.90
   9   5   1   88.49   11.10
   9   5   1  114.69   11.40
  -9   5  -1  114.29   13.60
   9   5   1  106.99   11.10
  10  -5   1  270.27   27.30
 -10  -5  -1  286.87   19.70
  10  -5   1  312.97   25.60
  10  -5   1  334.47   25.20
 -10  -5  -1  285.57   20.60
  10   5   1  320.97   22.20
  10   5   1  340.37   21.20
 -10   5  -1  386.36   22.90
  10   5   1  318.67   24.20
 -10   5  -1  299.97   26.40
  11  -5   1   14.20   11.00
 -11  -5  -1    5.20    5.30
  11  -5   1   12.50   11.10
 -11  -5  -1   -7.50    5.30
  11  -5   1   -4.40    8.10
  11   5   1   -5.00    9.10
  11   5   1   10.40   10.30
 -11   5  -1  -17.50   13.30
  11   5   1   -1.00    6.60
 -11   5  -1   -5.00    7.50
  12  -5   1    8.70   12.70
 -12  -5  -1    8.20    6.60
 -12  -5  -1    1.40    5.70
  12  -5   1   13.10   15.40
  12  -5   1   -6.70    9.70
 -12   5  -1    9.20    8.80
  12   5   1    3.30    9.20
  12   5   1  -25.90   10.20
 -12   5  -1    9.20   15.10
  12   5   1    6.00    7.90
 -13  -5  -1   -0.40    5.10
  13  -5   1   40.80   16.10
  13  -5   1   40.60   14.70
  13  -5   1   -1.40   18.50
 -13   5  -1   24.50    9.90
 -13   5  -1  -11.50   17.00
  13   5   1   10.80   11.80
  13   5   1   -7.10   13.80
  13   5   1   20.70   10.70
  13  -6  -1   11.20   13.30
  13  -6  -1    1.00   15.50
  13  -6  -1   14.10   16.20
 -13   6   1   -0.80    9.30
  13   6  -1   34.70   11.10
  13   6  -1    0.70   13.40
 -13   6   1  -15.10   17.30
  13   6  -1   -0.40   13.80
  12  -6  -1  178.78   23.20
  12  -6  -1  187.18   21.30
  12  -6  -1  178.58   21.10
 -12   6   1  171.08   22.00
 -12   6   1  191.78   19.40
  12   6  -1  182.38   19.20
 -12   6   1  197.18   18.40
  12   6  -1  180.58   17.70
  11  -6  -1   62.99   13.90
  11  -6  -1   49.60   13.80
  11  -6  -1   48.50   11.60
 -11   6   1   62.89    8.70
  11   6  -1   62.09    9.50
 -11   6   1   83.29   10.70
  11   6  -1   80.79   10.50
  11   6  -1   40.90   11.80
 -11   6   1   50.09   13.20
  10  -6  -1  127.79   19.30
  10  -6  -1  188.28   21.30
  10   6  -1  188.78   16.20
  10   6  -1  164.98   18.10
 -10   6   1  163.18   20.10
 -10   6   1  193.78   15.20
 -10   6   1  165.78   15.60
  10   6  -1  159.28   14.50
   9  -6  -1   13.20    9.20
   9  -6  -1    7.90    8.10
   9  -6  -1   19.10    9.10
  -9   6   1   17.10    9.30
   9   6  -1   12.40    7.90
  -9   6   1   17.40    6.30
  -9   6   1   26.70    7.30
   9   6  -1   13.60    6.50
   9   6  -1   17.00    6.10
   8  -6  -1   40.60    8.40
   8  -6  -1   31.70    8.00
   8  -6  -1   24.70    8.40
   8   6  -1   37.60    7.60
  -8   6   1   38.10    6.60
   8   6  -1   32.40    5.80
  -8   6   1   43.30    8.10
  -8   6   1   40.70    9.30
   8   6  -1   44.00    7.00
   7  -6  -1   25.80    7.00
   7  -6  -1   35.30    7.30
   7  -6  -1   25.90    7.40
  -7   6   1   32.30    6.20
  -7   6   1   36.80    6.10
   7   6  -1   32.60    6.10
  -7   6   1   19.80    7.70
   7   6  -1   34.00    4.30
   6  -6  -1  403.16   27.50
   6  -6  -1  405.96   27.70
   6  -6  -1  436.46   27.50
   6  -6  -1  483.15   28.90
   6   6  -1  423.76   26.40
   6   6  -1  449.06   24.90
  -6   6   1  413.06   28.30
  -6   6   1  439.86   26.90
  -6   6   1  418.46   26.60
   6   6  -1  489.75   26.20
   5  -6  -1   66.69    9.00
   5  -6  -1   74.29    9.10
   5  -6  -1   57.29    7.80
   5  -6  -1   66.69    8.30
  -5   6   1   61.79    8.70
  -5   6   1   61.79    7.20
   5   6  -1   83.69    7.30
  -5   6   1   76.69    8.80
   5   6  -1   67.59    5.60
   5   6  -1   67.49    7.90
   4  -6  -1  688.23   35.90
   4  -6  -1  612.94   35.00
   4  -6  -1  509.95   34.80
   4  -6  -1  574.94   34.50
   4   6  -1  605.54   32.80
  -4   6   1  596.34   34.30
   4   6  -1  573.54   33.70
  -4   6   1  591.44   34.60
  -4   6   1  585.04   35.10
   4   6  -1  619.94   32.50
  -4   6   1  581.24   35.40
   3  -6  -1  988.20   52.39
   3  -6  -1  916.71   51.59
   3  -6  -1  809.82   51.79
   3  -6  -1  970.00   51.89
  -3   6   1  931.51   51.99
  -3   6   1  890.31   51.79
   3   6  -1  912.71   50.89
   3   6  -1  957.70   51.69
  -3   6   1  966.30   51.59
  -3   6   1  919.91   52.29
   2  -6  -1  419.66   27.20
   2  -6  -1  462.95   27.20
   2  -6  -1  469.95   27.10
   2  -6  -1  499.55   27.50
  -2   6   1  488.85   27.30
  -2   6   1  489.45   27.00
   2   6  -1  491.85   27.10
  -2   6   1  452.25   27.50
   2   6  -1  483.25   26.20
  -2   6   1  446.16   27.30
   1  -6  -1 1306.77   67.59
   1  -6  -1 1231.78   67.19
  -1  -6   1 1258.87   66.89
   1  -6  -1 1136.39   67.39
  -1  -6   1 1238.38   67.39
   1   6  -1 1223.48   66.79
   1   6  -1 1265.27   67.49
   1   6  -1 1226.38   66.89
  -1   6   1 1264.47   67.29
  -1   6   1 1138.09   67.39
  -1   6   1 1250.27   67.29
  -1   6   1 1205.28   67.59
   0  -6   1  291.47   16.50
   0  -6   1  299.87   17.30
   0  -6   1  281.57   16.10
   0  -6  -1  275.47   16.30
   0  -6  -1  287.37   17.40
   0  -6   1  255.77   15.90
   0  -6  -1  272.37   16.60
   0   6  -1  265.77   16.20
   0   6  -1  292.77   16.60
   0   6  -1  306.77   17.30
   0   6  -1  293.67   16.00
   0   6   1  292.97   17.50
   0   6   1  286.97   16.40
   0   6   1  285.17   15.50
   0   6   1  265.07   16.80
   1  -6   1    1.10    2.10
   1  -6   1    3.90    1.80
   1  -6   1    2.60    2.60
  -1  -6  -1    5.50    1.90
  -1  -6  -1    2.60    3.00
   1   6   1    2.70    2.30
   1   6   1    3.20    3.10
   1   6   1    4.40    1.60
  -1   6  -1    3.10    2.20
  -1   6  -1    1.70    1.70
  -1   6  -1    0.70    1.90
  -2  -6  -1  187.08   10.80
   2  -6   1  171.48   12.10
  -2  -6  -1  198.78   12.50
   2  -6   1  180.98   12.20
   2  -6   1  180.18   11.60
   2   6   1  198.08   10.60
   2   6   1  204.08   12.70
   2   6   1  185.68   11.50
  -2   6  -1  194.98   11.40
  -2   6  -1  196.78   12.50
  -2   6  -1  187.68   12.10
   3  -6   1 1384.46   80.29
  -3  -6  -1 1349.07   78.69
   3  -6   1 1504.85   80.29
  -3  -6  -1 1494.95   78.79
   3  -6   1 1442.26   79.69
  -3   6  -1 1570.54   80.99
  -3   6  -1 1481.95   80.39
   3   6   1 1421.16   79.29
   3   6   1 1437.46   78.59
  -3   6  -1 1498.05   79.49
  -3   6  -1 1506.85   80.19
   3   6   1 1441.76   80.39
  -4  -6  -1    9.30    2.40
   4  -6   1    6.80    5.00
  -4  -6  -1   11.90    2.10
   4  -6   1   11.90    5.10
   4  -6   1   14.80    4.40
  -4   6  -1   14.00    5.50
  -4   6  -1    5.90    5.90
  -4   6  -1   12.70    3.70
   4   6   1    8.80    3.00
  -4   6  -1   14.80    4.70
   5  -6   1    7.10    5.50
  -5  -6  -1    7.50    2.40
  -5  -6  -1   10.90    2.70
   5  -6   1    0.70    4.80
   5  -6   1    5.80    5.20
   5   6   1    7.80    2.80
  -5   6  -1    9.90    4.50
  -5   6  -1    9.50    5.50
  -5   6  -1    8.30    3.90
   5   6   1   10.00    2.90
   5   6   1    9.60    4.50
  -5   6  -1    4.60    6.20
   6  -6   1   20.60    5.80
   6  -6   1   27.70    6.40
   6  -6   1   27.30    6.30
  -6  -6  -1   22.80    3.30
  -6  -6  -1   23.60    3.60
   6   6   1   24.80    3.80
   6   6   1   31.50    4.30
  -6   6  -1   20.60    7.20
  -6   6  -1   23.80    5.10
  -6   6  -1   23.50    6.20
   6   6   1   16.60    4.90
  -6   6  -1   22.20    5.30
   7  -6   1   11.60    6.00
  -7  -6  -1   12.10    3.70
  -7  -6  -1   11.50    3.30
   7  -6   1   21.80    6.40
   7  -6   1    8.60    7.50
   7   6   1    6.80    4.00
  -7   6  -1    7.20    6.20
   7   6   1   14.40    3.50
  -7   6  -1    5.40    4.40
  -7   6  -1   10.10    4.70
  -7   6  -1    6.00    7.10
   7   6   1   14.80    5.40
   8  -6   1   23.70    8.20
   8  -6   1   19.40    7.30
  -8  -6  -1   32.30    4.40
  -8  -6  -1   32.00    5.00
   8  -6   1   33.50    8.00
   8   6   1   32.40    6.10
  -8   6  -1   15.00    8.70
   8   6   1   29.20    5.40
  -8   6  -1   20.90    7.10
   8   6   1   37.50    7.40
  -8   6  -1   30.60    6.20
   9  -6   1   21.30   10.60
   9  -6   1   16.30    9.20
  -9  -6  -1   32.80    4.50
  -9  -6  -1   22.20    4.90
   9  -6   1   21.80    8.30
   9   6   1   22.70    5.20
  -9   6  -1   32.80    8.40
   9   6   1   29.70    8.00
   9   6   1   24.30    6.10
  -9   6  -1   43.80   10.30
  -9   6  -1   28.90    6.50
  10  -6   1    6.40   11.20
 -10  -6  -1   -3.70    4.50
  10  -6   1   -4.20    9.80
  10  -6   1   -2.30    8.10
 -10  -6  -1    8.70    4.30
  10   6   1   -2.50    7.30
  10   6   1    1.10    8.50
  10   6   1    4.80    5.40
 -10   6  -1   -1.70   10.40
 -10   6  -1    1.80    6.20
 -11  -6  -1    3.80    3.90
  11  -6   1   14.90    9.10
  11  -6   1    7.30   14.00
  11  -6   1   -1.50   11.00
 -11  -6  -1    9.10    4.60
  11   6   1    8.80    9.30
 -11   6  -1   29.30   12.60
  11   6   1    5.40    6.40
 -11   6  -1    4.70    6.40
  11   6   1  -17.90    9.30
  12  -6   1  120.49   14.90
  12  -6   1   85.49   16.50
  12  -6   1  106.79   19.20
  12   6   1  100.79   11.50
  12   6   1  141.19   16.50
  12   6   1  113.69   13.80
 -12   6  -1   93.89   17.30
  13  -6   1   -2.40   15.50
  13  -6   1   13.20   15.40
  13  -6   1   -6.80   11.60
 -13   6  -1    4.00    8.20
 -13   6  -1  -32.00   18.70
  13   6   1   -5.60   14.10
  13   6   1   14.20   10.10
  13   6   1  -11.90   13.60
  13  -7  -1  299.37   32.90
  13  -7  -1  240.38   27.40
  13  -7  -1  262.87   28.60
 -13   7   1  347.57   22.90
 -13   7   1  242.38   26.60
  13   7  -1  298.47   24.40
  13   7  -1  219.28   27.40
  13   7  -1  309.57   32.90
 -13   7   1  244.18   25.50
  12  -7  -1   -7.40   13.30
  12  -7  -1  -14.10   13.80
  12  -7  -1   11.00   11.60
 -12   7   1    1.70    9.80
  12   7  -1   28.60    9.50
 -12   7   1    9.70    8.10
  12   7  -1    8.30   11.00
  12   7  -1   -5.00   10.20
 -12   7   1   -4.80   15.80
  11  -7  -1  267.57   26.30
  11  -7  -1  261.67   25.90
  11  -7  -1  228.68   26.00
  11   7  -1  222.08   23.20
 -11   7   1  277.57   21.70
 -11   7   1  269.57   29.10
 -11   7   1  327.77   21.60
  11   7  -1  262.57   20.40
  11   7  -1  262.47   20.80
  10  -7  -1    6.10    8.10
  10  -7  -1    5.00   11.70
  10  -7  -1    4.10   12.60
 -10   7   1   -1.20   10.40
 -10   7   1   10.60    7.10
  10   7  -1    0.10    6.60
  10   7  -1   -0.90    6.50
  10   7  -1    1.30    8.80
   9  -7  -1  154.88   16.40
   9  -7  -1  122.69   15.20
   9  -7  -1  123.89   14.30
  -9   7   1  138.39   15.70
  -9   7   1  131.59   14.70
   9   7  -1  146.69   15.10
  -9   7   1  165.08   14.20
   9   7  -1  135.09   12.50
   9   7  -1  135.99   13.40
   8  -7  -1  168.38   16.90
   8  -7  -1  161.48   16.10
   8  -7  -1  151.38   16.10
  -8   7   1  189.48   14.40
  -8   7   1  149.49   17.10
  -8   7   1  167.38   14.50
   8   7  -1  151.98   14.70
   8   7  -1  168.28   12.40
   7  -7  -1  154.18   14.20
   7  -7  -1  136.89   14.50
   7  -7  -1  155.68   14.10
  -7   7   1  158.48   12.60
   7   7  -1  149.39   12.80
  -7   7   1  141.99   17.10
   7   7  -1  143.69   10.40
  -7   7   1  149.79   12.70
   6  -7  -1   -2.30    5.30
   6  -7  -1    3.70    5.60
   6  -7  -1   -2.90    5.30
  -6   7   1   -2.30    4.60
  -6   7   1   -0.70    4.10
   6   7  -1    4.60    4.40
  -6   7   1    3.90    6.60
   6   7  -1    0.60    2.30
   5  -7  -1  430.36   26.20
   5  -7  -1  370.46   24.60
   5  -7  -1  406.36   25.10
   5  -7  -1  327.17   25.00
  -5   7   1  410.86   24.20
  -5   7   1  370.26   25.30
   5   7  -1  429.86   22.90
   5   7  -1  410.46   22.10
  -5   7   1  396.56   24.60
   5   7  -1  375.96   23.60
  -5   7   1  387.96   25.80
   4  -7  -1   98.29   11.20
   4  -7  -1  101.49   10.40
   4  -7  -1   85.69    9.80
   4  -7  -1   71.79    8.80
  -4   7   1   90.19    9.80
   4   7  -1   87.79    5.80
   4   7  -1   80.19    5.40
  -4   7   1   73.99    9.20
  -4   7   1   76.99    8.90
   4   7  -1   84.89    7.80
  -4   7   1   88.59    9.20
   3  -7  -1  536.65   31.80
   3  -7  -1  572.44   32.00
   3  -7  -1  603.14   32.70
   3  -7  -1  525.55   32.20
   3   7  -1  546.65   31.80
  -3   7   1  572.64   31.80
  -3   7   1  533.65   32.10
  -3   7   1  509.95   32.40
  -3   7   1  531.55   32.00
   3   7  -1  552.64   30.60
   2  -7  -1  535.75   29.80
  -2  -7   1  517.45   29.20
   2  -7  -1  444.46   29.40
   2  -7  -1  518.85   29.30
   2  -7  -1  529.95   29.40
   2   7  -1  514.65   28.40
  -2   7   1  493.45   29.80
  -2   7   1  484.95   29.50
  -2   7   1  532.25   29.20
   2   7  -1  515.95   29.10
  -2   7   1  510.15   29.50
   2   7  -1  513.25   29.40
  -1  -7   1 1877.11  101.39
   1  -7  -1 1999.00  101.39
  -1  -7   1 1903.81  100.69
   1  -7  -1 1660.93  101.19
   1  -7  -1 1895.21  101.09
   1   7  -1 1880.41  101.49
  -1   7   1 1884.11  101.19
  -1   7   1 1788.42  101.39
   1   7  -1 1847.82  100.69
  -1   7   1 1902.01  101.19
   1   7  -1 1911.71  100.69
  -1   7   1 1749.12  101.29
   0  -7  -1   14.20    3.80
   0  -7   1   17.90    2.40
   0  -7   1   12.80    3.30
   0  -7  -1   13.60    2.40
   0  -7  -1   13.40    2.90
   0  -7   1   18.10    2.80
   0   7  -1   15.30    1.90
   0   7  -1   13.20    2.90
   0   7   1   14.50    3.40
   0   7   1   17.00    3.80
   0   7  -1   14.30    3.30
   0   7  -1   13.30    2.30
   0   7   1   15.70    2.70
   1  -7   1  321.07   17.10
  -1  -7  -1  303.67   17.00
  -1  -7  -1  291.77   18.40
   1  -7   1  267.67   17.50
   1  -7   1  309.77   17.90
  -1  -7  -1  312.07   17.00
  -1   7  -1  283.27   17.60
  -1   7  -1  294.77   17.90
  -1   7  -1  299.97   17.20
   1   7   1  309.67   17.10
   1   7   1  318.97   18.40
   1   7   1  286.97   17.50
   2  -7   1  246.78   15.20
   2  -7   1  212.78   15.00
   2  -7   1  239.88   14.30
  -2  -7  -1  251.97   13.50
  -2  -7  -1  249.08   15.50
   2   7   1  235.88   15.60
   2   7   1  250.07   13.60
  -2   7  -1  247.98   15.40
   2   7   1  227.98   14.30
  -2   7  -1  240.28   15.00
  -2   7  -1  248.98   14.30
   3  -7   1    1.40    3.70
   3  -7   1   -3.50    3.80
   3  -7   1    7.10    4.20
   3   7   1   -4.70    3.60
  -3   7  -1    4.50    4.70
  -3   7  -1   -1.90    4.30
   3   7   1    0.50    1.30
  -3   7  -1    2.20    4.40
   3   7   1   -0.70    3.10
  -3   7  -1   -1.10    2.50
   4  -7   1    6.20    5.30
   4  -7   1   13.10    5.30
   4  -7   1    4.80    5.10
  -4   7  -1   10.60    6.30
   4   7   1    7.80    1.80
  -4   7  -1    9.30    4.60
   4   7   1   14.90    5.20
  -4   7  -1    8.10    5.50
  -4   7  -1   16.90    4.40
   4   7   1   10.50    3.20
   5  -7   1  671.13   41.10
   5  -7   1  732.13   41.80
   5  -7   1  651.73   41.50
  -5   7  -1  721.23   40.60
   5   7   1  723.43   39.20
  -5   7  -1  731.63   42.60
  -5   7  -1  724.83   41.80
   5   7   1  739.13   39.80
  -5   7  -1  722.63   41.10
  -6  -7  -1   96.19    6.40
   6  -7   1   92.69   11.30
   6  -7   1  114.19   10.90
   6  -7   1  100.19   10.50
   6   7   1  111.39    7.90
   6   7   1  125.59    8.40
  -6   7  -1   98.69   10.90
  -6   7  -1  110.49   11.90
   6   7   1  104.69   10.00
  -6   7  -1   97.39    9.10
  -6   7  -1  103.29   11.60
   7  -7   1   25.30    7.10
   7  -7   1   29.60    6.80
   7  -7   1   18.50    6.60
  -7  -7  -1   19.10    2.80
  -7  -7  -1   22.40    2.60
  -7   7  -1   24.40    7.10
  -7   7  -1   34.30    8.50
  -7   7  -1   33.40    5.90
  -7   7  -1   20.50    5.10
   7   7   1   24.90    4.10
   7   7   1   32.40    4.20
   7   7   1   19.60    5.80
   8  -7   1  257.97   19.40
  -8  -7  -1  232.38   14.60
   8  -7   1  237.38   20.50
   8  -7   1  241.98   19.90
  -8  -7  -1  233.08   14.50
  -8   7  -1  305.07   18.50
   8   7   1  241.68   18.60
  -8   7  -1  258.87   21.90
  -8   7  -1  228.38   20.20
   8   7   1  275.47   16.40
  -8   7  -1  242.98   17.70
   8   7   1  288.67   17.20
   9  -7   1  316.87   22.70
   9  -7   1  285.87   24.20
   9  -7   1  279.67   24.90
   9   7   1  314.67   20.00
   9   7   1  286.97   22.00
  -9   7  -1  351.96   22.30
   9   7   1  292.67   19.50
  -9   7  -1  275.77   25.10
  -9   7  -1  304.07   21.20
  10  -7   1   15.80   11.60
  10  -7   1   13.30    8.20
  10  -7   1    0.30    9.90
 -10   7  -1   -2.40    6.50
  10   7   1   13.10    6.40
  10   7   1    4.30    5.20
  10   7   1    8.00    8.30
 -10   7  -1   11.10   11.30
 -10   7  -1    3.70    7.70
  11  -7   1  423.96   38.30
  11  -7   1  509.85   38.20
  11  -7   1  486.05   34.50
  11   7   1  507.35   31.10
  11   7   1  502.75   35.80
  11   7   1  494.85   33.30
 -11   7  -1  592.44   33.50
 -11   7  -1  475.85   37.70
  12  -7   1    1.80   12.60
  12  -7   1    6.80   13.50
  12  -7   1   -2.30   10.00
  12   7   1    5.30    8.00
 -12   7  -1   -8.40   13.30
  12   7   1    5.10    8.80
  12   7   1   15.30   11.70
  13  -7   1  110.09   20.20
  13  -7   1  135.19   21.30
  13  -7   1   91.09   16.00
  13   7   1  115.09   18.00
 -13   7  -1  146.39   16.90
  13   7   1  123.99   15.50
 -13   7  -1   95.69   20.50
  13   7   1  134.59   13.10
  13  -8  -1   44.70   18.10
  13  -8  -1   40.00   14.60
  13  -8  -1   11.80   16.80
 -13   8   1    7.40   17.40
 -13   8   1   13.30   11.90
  13   8  -1   45.30   10.90
 -13   8   1   32.10   11.40
  13   8  -1   35.80   11.70
  13   8  -1   28.70   18.20
  12  -8  -1   87.59   16.80
  12  -8  -1   37.40   13.70
  12  -8  -1   68.59   16.50
  12   8  -1   87.29   12.80
 -12   8   1   66.79   12.20
  12   8  -1   92.79   14.60
 -12   8   1   96.89   17.50
  12   8  -1   79.59   12.50
  11  -8  -1    7.20   10.40
  11  -8  -1   12.80   11.80
  11  -8  -1  -15.90   11.40
 -11   8   1   29.10    8.30
  11   8  -1    8.30   10.10
 -11   8   1   -1.30    7.90
  11   8  -1   21.20    9.30
  11   8  -1   -0.90    8.20
 -11   8   1   -1.10   12.70
  10  -8  -1   93.49   16.40
  10  -8  -1  101.89   13.40
  10  -8  -1   96.49   14.80
 -10   8   1  112.49   12.10
  10   8  -1   93.99   12.70
  10   8  -1  109.49   12.50
 -10   8   1  120.69   13.80
 -10   8   1   99.89   15.10
  10   8  -1   89.29   10.90
   9  -8  -1   77.59   13.90
   9  -8  -1  111.49   13.90
   9  -8  -1   97.59   12.60
   9   8  -1   99.69   10.50
  -9   8   1   87.69   15.90
   9   8  -1   97.09    9.90
   9   8  -1   72.29   10.80
  -9   8   1   85.99   13.50
  -9   8   1  138.99   14.40
   8  -8  -1  116.89   14.70
   8  -8  -1  123.19   13.40
   8  -8  -1  130.69   14.90
  -8   8   1  128.49   12.80
   8   8  -1  112.09   13.10
  -8   8   1  129.19   13.00
  -8   8   1  134.59   16.70
   8   8  -1  142.09   10.60
   7  -8  -1   29.50    8.70
   7  -8  -1   36.80    7.80
   7  -8  -1   14.90    7.50
   7   8  -1   36.20    4.30
  -7   8   1   30.20    6.30
  -7   8   1   31.30    8.90
  -7   8   1   27.80    6.40
   7   8  -1   28.20    6.20
   6  -8  -1  593.34   39.30
   6  -8  -1  669.53   39.20
   6  -8  -1  627.04   38.80
   6   8  -1  697.03   36.20
  -6   8   1  616.94   39.90
   6   8  -1  631.04   37.80
  -6   8   1  669.03   38.20
  -6   8   1  706.83   38.80
   5  -8  -1    6.40    5.40
   5  -8  -1   12.20    6.80
   5  -8  -1   -1.20    5.20
   5  -8  -1   17.00    5.90
  -5   8   1   -0.10    6.00
  -5   8   1   12.40    4.80
  -5   8   1    9.20    6.20
   5   8  -1    9.60    2.00
   5   8  -1    6.00    4.00
  -5   8   1   11.50    5.40
   5   8  -1    5.50    2.90
   4  -8  -1   78.89    8.50
   4  -8  -1   67.69    8.80
   4  -8  -1   90.79   10.20
   4  -8  -1  101.49   11.40
  -4   8   1   69.59    8.80
   4   8  -1   83.39    5.30
  -4   8   1   84.39    9.20
   4   8  -1   80.79    7.80
   4   8  -1   80.89    5.20
  -4   8   1   79.89    9.90
   4   8  -1   84.69    9.50
  -4   8   1   86.49    9.50
   3  -8  -1   56.49    7.40
   3  -8  -1   41.90    6.30
   3  -8  -1   42.10    6.80
   3  -8  -1   40.40    6.40
   3   8  -1   53.09    6.40
  -3   8   1   54.99    6.20
  -3   8   1   54.29    6.80
  -3   8   1   44.00    6.60
  -3   8   1   50.49    7.30
   3   8  -1   51.29    5.70
   2  -8  -1  127.99   10.30
   2  -8  -1  125.49    9.70
   2  -8  -1  106.09   10.00
  -2  -8   1  128.99    9.70
  -2   8   1  124.19    9.60
  -2   8   1  121.19   10.60
   2   8  -1  128.19    8.60
  -2   8   1  118.79   10.20
   2   8  -1  127.89    9.00
  -2   8   1  120.59   10.10
   2   8  -1  128.59   10.00
   1  -8  -1  256.47   14.60
   1  -8  -1  257.57   15.70
   1  -8  -1  261.87   16.90
  -1  -8   1  242.58   16.10
   1  -8  -1  274.77   16.10
  -1  -8   1  250.17   15.20
  -1   8   1  245.78   16.30
   1   8  -1  259.87   15.10
  -1   8   1  249.18   16.20
  -1   8   1  257.97   16.00
   1   8  -1  258.57   15.50
   1   8  -1  271.87   16.40
  -1   8   1  262.07   16.30
   0  -8  -1  288.37   18.10
   0  -8   1  290.07   16.20
   0  -8   1  290.37   16.90
   0  -8   1  290.77   17.70
   0  -8  -1  303.37   16.80
   0  -8  -1  296.67   16.90
   0   8  -1  274.67   16.90
   0   8  -1  267.87   16.50
   0   8   1  260.47   17.10
   0   8   1  280.87   18.00
   0   8   1  271.17   16.80
   0   8  -1  291.37   16.00
   0   8  -1  285.97   17.70
   1  -8   1  673.23   36.20
  -1  -8  -1  664.63   36.20
  -1  -8  -1  726.53   36.20
   1  -8   1  674.23   37.10
  -1  -8  -1  660.73   37.50
   1  -8   1  663.83   37.50
   1  -8   1  595.84   36.70
  -1   8  -1  670.13   36.30
  -1   8  -1  617.04   36.90
   1   8   1  669.83   37.80
  -1   8  -1  642.84   37.10
   1   8   1  622.04   36.60
   1   8   1  662.63   36.30
   2  -8   1   30.90    3.70
   2  -8   1   31.10    5.10
   2  -8   1   29.00    4.10
  -2  -8  -1   35.60    3.30
   2  -8   1   37.00    4.90
  -2  -8  -1   28.20    5.00
   2   8   1   26.50    2.90
  -2   8  -1   26.70    3.60
   2   8   1   31.50    3.70
   2   8   1   26.20    5.00
  -2   8  -1   30.10    4.90
  -2   8  -1   26.70    4.40
   3  -8   1  407.66   26.70
   3  -8   1  418.26   25.80
   3  -8   1  433.06   26.80
   3   8   1  443.66   25.40
  -3   8  -1  470.55   25.60
  -3   8  -1  461.75   26.70
   3   8   1  445.56   27.20
  -3   8  -1  444.16   27.00
   3   8   1  448.76   24.50
  -3   8  -1  482.15   27.70
   4  -8   1   69.99    7.90
   4  -8   1   49.90    7.70
   4  -8   1   66.69    7.60
   4   8   1   69.89    6.50
   4   8   1   70.59    4.90
  -4   8  -1   83.19    9.00
  -4   8  -1   63.59    8.30
  -4   8  -1   77.09    7.10
   4   8   1   84.99    9.60
  -4   8  -1   77.79    9.10
   5  -8   1   47.40    7.00
   5  -8   1   59.69    7.50
   5  -8   1   46.60    7.50
   5   8   1   48.70    5.60
  -5   8  -1   47.40    5.60
  -5   8  -1   57.19    8.40
  -5   8  -1   53.99    6.80
  -5   8  -1   37.80    7.40
   5   8   1   49.70    7.10
   6  -8   1  406.06   29.30
   6  -8   1  475.55   29.10
   6  -8   1  445.36   28.70
   6   8   1  459.15   28.20
   6   8   1  481.55   26.40
   6   8   1  516.25   27.10
  -6   8  -1  459.25   30.60
  -6   8  -1  485.05   27.90
  -6   8  -1  451.25   29.80
  -6   8  -1  498.65   28.70
   7  -8   1    5.00    6.70
   7  -8   1    0.40    5.70
   7  -8   1    6.90    6.10
  -7   8  -1   -3.20    4.90
   7   8   1   -3.80    2.90
   7   8   1    0.50    5.20
  -7   8  -1   -1.20    7.40
  -7   8  -1   -6.80    4.40
   7   8   1    4.90    3.70
  -7   8  -1    9.60    6.90
   8  -8   1   97.19   11.40
   8  -8   1   88.49   11.20
   8  -8   1   99.99   12.50
  -8   8  -1   97.89   11.00
   8   8   1  100.09    9.10
  -8   8  -1  128.39   11.80
   8   8   1   83.49   10.50
  -8   8  -1  118.29   12.80
  -8   8  -1  100.89   13.30
   8   8   1   99.69    9.80
   9  -8   1   -5.70    7.50
   9  -8   1    1.20   10.30
   9  -8   1  -19.70    8.20
   9   8   1   16.10    7.50
   9   8   1    1.00    4.50
  -9   8  -1    5.90    7.60
  -9   8  -1   -9.00    9.60
   9   8   1    3.00    4.50
  10  -8   1  201.08   19.20
  10  -8   1  149.79   18.20
  10   8   1  195.28   14.50
 -10   8  -1  165.58   23.20
  10   8   1  175.78   18.40
 -10   8  -1  219.28   16.80
  10   8   1  215.88   16.90
 -10   8  -1  182.28   16.60
  11  -8   1    1.90    9.40
  11  -8   1   -4.40   11.30
  11  -8   1    7.90   11.90
  11   8   1   -1.00    6.90
  11   8   1    8.90    8.70
 -11   8  -1   -1.70   15.40
  11   8   1    0.70   10.10
 -11   8  -1   23.60    9.50
  12  -8   1  256.17   29.80
  12  -8   1  285.27   29.60
  12  -8   1  342.87   28.90
 -12   8  -1  276.37   31.10
  12   8   1  290.87   25.30
  12   8   1  281.87   26.70
  12   8   1  311.87   21.20
  13  -8   1   32.30   17.70
  13  -8   1    5.20   16.30
  13  -8   1   47.50   20.80
 -13   8  -1   14.10   21.20
  13   8   1   16.30   13.70
  13   8   1   13.70   14.20
  13   8   1   20.00    8.40
 -13   8  -1   40.90   12.10
  13  -9  -1  -14.80   17.20
  13  -9  -1   -5.80   13.70
  13  -9  -1   18.10   17.30
 -13   9   1    3.40    9.30
 -13   9   1    6.80   14.60
  13   9  -1   -4.80   10.70
 -13   9   1   28.00   21.50
  13   9  -1   28.80   13.60
  13   9  -1    5.80   17.40
  12  -9  -1    4.50   14.80
  12  -9  -1   12.00   18.20
  12  -9  -1   -4.20   11.50
  12   9  -1   18.20   10.40
  12   9  -1   10.20    8.50
 -12   9   1    0.90    9.40
  12   9  -1   21.30   12.80
 -12   9   1   -0.70   14.60
  11  -9  -1   29.80   13.10
  11  -9  -1   28.90   11.20
  11  -9  -1   21.60   13.00
 -11   9   1   21.40    9.00
 -11   9   1   43.30   16.90
 -11   9   1   40.60    9.00
  11   9  -1   39.60   11.50
  11   9  -1   26.80    8.80
  11   9  -1   28.40    8.30
  10  -9  -1   20.10   11.80
  10  -9  -1   45.40   12.20
  10  -9  -1   35.90   10.50
  10   9  -1   24.30    7.50
  10   9  -1   33.60    7.50
 -10   9   1    9.40   14.50
 -10   9   1   35.10    9.40
 -10   9   1   27.30    8.30
  10   9  -1   19.50    9.50
   9  -9  -1   73.29   14.80
   9  -9  -1   83.89   12.60
   9  -9  -1   74.59   12.20
  -9   9   1   78.89   13.80
   9   9  -1   61.39   10.10
   9   9  -1   82.19    9.50
   9   9  -1   82.29    9.50
   8  -9  -1   12.30    8.10
   8  -9  -1    8.40    8.50
   8  -9  -1    5.70    7.60
  -8   9   1    1.80    8.80
   8   9  -1    3.40    4.40
  -8   9   1   11.40    6.30
  -8   9   1   13.40    7.60
   8   9  -1    8.40    6.80
   7  -9  -1   10.70    7.50
   7  -9  -1    7.90    6.90
   7  -9  -1   12.90    7.30
   7   9  -1   10.60    5.80
  -7   9   1   23.50    8.70
  -7   9   1   13.60    5.90
   7   9  -1   15.60    3.30
  -7   9   1   11.80    5.80
   6  -9  -1  299.87   22.10
   6  -9  -1  294.67   21.40
   6  -9  -1  304.77   21.70
   6   9  -1  315.27   20.20
   6   9  -1  312.37   21.50
   6   9  -1  340.17   18.10
  -6   9   1  325.37   23.10
  -6   9   1  307.57   22.40
  -6   9   1  302.47   21.10
  -6   9   1  314.77   20.50
   5  -9  -1  136.99   12.60
   5  -9  -1  133.29   13.60
   5  -9  -1  145.59   13.00
   5   9  -1  143.79   12.50
  -5   9   1  133.09   14.10
   5   9  -1  139.59   10.90
  -5   9   1  137.89   12.60
   5   9  -1  149.69    8.80
  -5   9   1  142.09   11.80
  -5   9   1  138.19   13.50
   4  -9  -1   86.09   10.60
   4  -9  -1   76.19    8.50
   4  -9  -1   68.39    8.20
   4  -9  -1  108.89   11.40
   4   9  -1   61.39    8.00
  -4   9   1   78.29    9.10
   4   9  -1   77.09    7.60
   4   9  -1   73.89    6.40
  -4   9   1   62.79    9.00
   4   9  -1   79.59    4.70
  -4   9   1   78.69    9.00
  -4   9   1   85.69   10.00
   3  -9  -1  110.69   11.60
   3  -9  -1  100.59   10.30
   3  -9  -1  108.39   11.30
   3  -9  -1   80.69   10.70
   3   9  -1   95.89    8.00
  -3   9   1  100.39   10.90
  -3   9   1   98.49   10.60
  -3   9   1  103.99   11.40
  -3   9   1   92.59   10.80
   3   9  -1  107.99   10.30
  -2  -9   1  810.02   44.60
  -2  -9   1  798.82   45.60
   2  -9  -1  726.13   45.70
   2  -9  -1  808.92   45.70
   2  -9  -1  917.61   46.40
   2   9  -1  805.42   44.50
   2   9  -1  804.52   45.90
   2   9  -1  816.12   45.10
  -2   9   1  828.32   45.40
  -2   9   1  765.22   45.80
  -2   9   1  782.12   46.10
  -2   9   1  805.42   45.70
   1  -9  -1  369.36   23.20
  -1  -9   1  386.46   21.50
   1  -9  -1  360.36   20.50
  -1  -9   1  366.86   22.60
   1  -9  -1  390.86   22.50
   1  -9  -1  371.16   21.90
   1   9  -1  374.76   21.20
  -1   9   1  372.86   22.20
  -1   9   1  359.36   22.90
  -1   9   1  376.46   22.20
   1   9  -1  372.96   21.70
   1   9  -1  368.36   22.70
  -1   9   1  346.57   22.30
   0  -9  -1 1043.60   55.59
   0  -9   1  989.60   56.39
   0  -9  -1 1093.09   55.69
   0  -9   1  991.00   54.99
   0  -9   1 1041.20   55.79
   0  -9  -1 1014.50   56.79
   0   9  -1 1025.30   55.79
   0   9   1 1002.40   55.99
   0   9   1  990.90   56.59
   0   9  -1 1026.30   54.79
   0   9  -1  932.01   55.49
   0   9  -1 1024.20   56.49
   0   9   1 1028.40   55.69
   0   9   1  923.81   55.89
  -1  -9  -1  203.98   14.70
   1  -9   1  212.08   13.60
   1  -9   1  199.38   14.20
   1  -9   1  184.38   13.20
   1  -9   1  204.38   12.10
  -1  -9  -1  198.78   12.40
  -1  -9  -1  224.48   12.20
   1   9   1  196.78   14.50
   1   9   1  199.48   12.40
  -1   9  -1  209.98   12.60
  -1   9  -1  191.28   13.20
  -1   9  -1  219.88   13.70
   1   9   1  208.68   11.50
   1   9   1  188.38   12.80
   2  -9   1   66.49    7.80
  -2  -9  -1   86.49    5.90
   2  -9   1   82.79    6.80
  -2  -9  -1   80.09    9.00
   2  -9   1   73.69    8.50
   2  -9   1   77.39    7.60
  -2   9  -1   83.99    9.20
  -2   9  -1   78.49    8.20
   2   9   1   75.59    7.00
   2   9   1   86.29    6.30
   2   9   1   69.89    7.80
  -2   9  -1   72.49    6.90
  -2   9  -1   74.49    7.70
   3  -9   1    1.00    3.70
   3  -9   1   -0.40    4.90
   3  -9   1    4.10    4.90
   3   9   1    0.40    3.60
  -3   9  -1   -5.60    5.30
   3   9   1   -1.40    1.90
  -3   9  -1   -7.50    4.50
   3   9   1   -6.20    4.90
  -3   9  -1    7.60    5.70
  -3   9  -1    1.10    3.90
   4  -9   1  342.57   21.30
   4  -9   1  298.87   22.00
   4  -9   1  321.37   21.40
   4   9   1  354.16   22.50
  -4   9  -1  345.57   23.00
   4   9   1  326.27   20.00
  -4   9  -1  339.47   22.50
   4   9   1  339.27   18.90
  -4   9  -1  361.36   21.80
  -4   9  -1  365.66   20.50
   5  -9   1  125.19   12.40
   5  -9   1  131.69   13.20
   5  -9   1  142.79   12.80
  -5   9  -1  155.18   10.80
   5   9   1  142.59   12.80
   5   9   1  141.39    8.70
  -5   9  -1  141.69   13.30
   5   9   1  140.09    9.90
  -5   9  -1  145.09   14.50
  -5   9  -1  165.28   12.20
   6  -9   1  224.48   17.40
   6  -9   1  208.68   17.60
   6  -9   1  204.38   17.30
   6   9   1  255.87   14.60
   6   9   1  203.58   15.90
   6   9   1  251.47   17.90
  -6   9  -1  231.78   18.10
  -6   9  -1  238.38   15.50
   6   9   1  225.58   13.70
  -6   9  -1  231.68   16.60
  -6   9  -1  245.08   19.20
   7  -9   1  292.17   21.80
   7  -9   1  309.97   21.50
   7  -9   1  255.87   21.70
   7   9   1  303.87   17.50
   7   9   1  291.57   20.70
  -7   9  -1  289.27   22.10
  -7   9  -1  295.57   21.10
  -7   9  -1  309.77   20.00
  -7   9  -1  269.47   23.20
   7   9   1  328.37   18.40
   7   9   1  275.67   20.00
   8  -9   1  123.49   13.60
   8  -9   1  100.79   12.00
   8  -9   1  105.89   14.20
   8   9   1  104.29   12.20
  -8   9  -1  110.99   13.10
  -8   9  -1   96.59   15.60
   8   9   1  127.99    9.40
  -8   9  -1  153.68   13.40
  -8   9  -1  102.69   12.40
   8   9   1  134.39   10.60
   9  -9   1  281.57   26.10
   9   9   1  305.97   19.30
  -9   9  -1  341.27   22.50
  -9   9  -1  333.07   22.10
  -9   9  -1  293.47   26.70
   9   9   1  317.67   20.80
  10  -9   1  216.58   23.20
  10  -9   1  209.88   20.10
  10   9   1  200.68   16.20
 -10   9  -1  225.68   18.20
 -10   9  -1  234.88   19.20
 -10   9  -1  212.68   24.20
  10   9   1  198.98   15.20
  10   9   1  216.98   19.80
  11  -9   1    1.60   12.10
  11  -9   1   -1.20   12.60
  11  -9   1    3.60   14.30
  11   9   1    7.30   10.60
  11   9   1   14.70    6.20
 -11   9  -1  -22.20   13.00
  11   9   1  -11.40    8.10
 -11   9  -1    6.30    8.10
 -11   9  -1   13.80    8.90
  12  -9   1   37.70   16.10
  12  -9   1   48.70   13.40
  12  -9   1   78.49   18.90
 -12   9  -1   80.89   12.80
  12   9   1   50.89   13.60
  12   9   1   67.19   12.50
 -12   9  -1   20.40   16.10
  12   9   1   63.39    8.90
  13  -9   1   43.80   21.10
  13  -9   1   37.90   19.10
  13  -9   1   18.40   14.70
  13   9   1   57.69   16.20
 -13   9  -1   83.49   24.30
  13   9   1   62.59   14.80
 -13   9  -1   56.59   13.90
  13   9   1   44.70    8.10
  13 -10  -1   24.90   19.70
  13 -10  -1   39.80   18.60
  13 -10  -1   65.79   16.40
 -13  10   1   27.80   10.80
  13  10  -1   34.90   11.30
 -13  10   1    2.90   18.60
  13  10  -1   54.19   14.10
 -13  10   1   76.59   16.70
  13  10  -1   30.10   15.20
  12 -10  -1   40.50   16.50
  12 -10  -1  107.59   15.80
  12 -10  -1   81.09   18.20
  12  10  -1   75.19   10.70
  12  10  -1   69.09   14.70
  12  10  -1   71.19   12.60
 -12  10   1   73.59   13.30
 -12  10   1   73.19   11.50
 -12  10   1  112.59   19.50
  11 -10  -1   16.20   11.10
  11 -10  -1    6.80   15.80
  11 -10  -1    0.30   12.80
 -11  10   1   28.20   14.40
 -11  10   1   12.30    8.50
  11  10  -1    7.70   10.40
  11  10  -1    8.40    7.40
  11  10  -1    2.60    7.40
 -11  10   1    4.70    9.60
  10 -10  -1   24.30   12.10
  10 -10  -1   48.50   11.10
  10 -10  -1   39.40   14.60
  10  10  -1   36.50   10.20
  10  10  -1   41.00    7.50
  10  10  -1   51.69    7.70
 -10  10   1   47.20    9.30
 -10  10   1   35.40    8.70
 -10  10   1   25.40   15.30
   9 -10  -1  317.07   26.30
   9 -10  -1  337.87   25.60
   9 -10  -1  270.37   29.70
   9  10  -1  315.97   23.80
  -9  10   1  391.26   24.10
   9  10  -1  335.57   20.90
   9  10  -1  345.97   22.50
  -9  10   1  329.37   25.30
  -9  10   1  291.87   27.60
   8 -10  -1   32.70    9.90
   8 -10  -1   37.00    9.60
   8 -10  -1   42.80    9.40
   8  10  -1   37.70    5.50
  -8  10   1   39.40    8.10
  -8  10   1   49.40   11.30
  -8  10   1   46.50    8.10
   8  10  -1   42.60    8.00
   7 -10  -1  148.29   14.90
   7 -10  -1  118.19   12.90
   7 -10  -1  108.69   13.40
   7  10  -1  159.28   14.70
   7  10  -1  120.19   12.30
  -7  10   1  149.59   13.70
  -7  10   1  128.09   12.70
   7  10  -1  147.59    9.50
  -7  10   1  119.99   14.60
   6 -10  -1    7.20    6.40
   6 -10  -1    0.10    6.30
   6 -10  -1    1.50    6.60
   6  10  -1    4.60    4.40
  -6  10   1   -4.00    6.60
  -6  10   1    6.90    6.10
   6  10  -1    4.60    2.30
  -6  10   1   12.40    6.10
  -6  10   1    4.90    7.80
   6  10  -1   -0.70    5.00
   5 -10  -1 1050.89   62.99
   5 -10  -1  953.60   63.49
   5 -10  -1 1175.28   63.59
  -5  10   1 1131.59   63.89
   5  10  -1 1104.99   61.99
   5  10  -1 1113.59   60.59
   5  10  -1 1136.69   63.49
  -5  10   1 1125.79   64.49
  -5  10   1 1185.08   62.79
   5  10  -1 1131.79   61.29
  -5  10   1 1158.38   63.49
   4 -10  -1   58.39    7.60
   4 -10  -1   40.70    7.40
   4 -10  -1   61.29    8.20
  -4  10   1   48.70    8.10
   4  10  -1   55.59    6.00
  -4  10   1   58.99    7.60
   4  10  -1   52.39    7.40
  -4  10   1   61.89    8.20
  -4  10   1   55.79    6.90
   3 -10  -1  345.07   21.30
   3 -10  -1  283.17   21.40
   3 -10  -1  373.56   22.20
   3 -10  -1  341.47   21.10
  -3  10   1  322.97   21.60
   3  10  -1  320.37   19.40
   3  10  -1  346.07   22.10
  -3  10   1  326.87   21.30
  -3  10   1  296.77   21.90
  -3  10   1  316.07   21.60
  -2 -10   1  289.47   19.40
   2 -10  -1  339.77   19.90
  -2 -10   1  310.77   18.20
   2 -10  -1  300.57   19.30
   2 -10  -1  268.87   19.50
   2  10  -1  295.97   19.90
   2  10  -1  300.17   18.80
  -2  10   1  319.97   19.20
   2  10  -1  299.27   17.90
  -2  10   1  281.67   20.70
  -2  10   1  300.17   19.70
  -2  10   1  286.17   20.40
   1 -10  -1  849.52   43.70
   1 -10  -1  752.62   44.50
  -1 -10   1  777.12   44.10
  -1 -10   1  803.12   42.90
   1 -10  -1  774.72   43.30
   1  10  -1  770.62   42.40
   1  10  -1  770.22   44.20
   1  10  -1  766.02   43.00
  -1  10   1  787.92   43.80
  -1  10   1  810.32   43.80
   1  10  -1  711.03   42.40
  -1  10   1  699.33   43.60
  -1  10   1  725.73   44.10
   0 -10  -1   51.39    7.30
   0 -10   1   63.39    5.00
   0 -10   1   53.89    6.30
   0 -10   1   55.29    7.00
   0 -10  -1   54.09    6.30
   0 -10  -1   68.09    6.10
   0  10   1   52.89    7.40
   0  10  -1   53.09    6.70
   0  10  -1   58.89    4.60
   0  10   1   49.10    6.20
   0  10  -1   58.99    7.20
   0  10  -1   65.59    7.10
   0  10   1   49.10    6.60
   0  10   1   53.69    5.70
   1 -10   1 1158.88   62.79
  -1 -10  -1 1123.69   63.59
   1 -10   1 1029.90   62.39
   1 -10   1 1149.69   63.49
   1 -10   1 1129.59   61.59
  -1 -10  -1 1178.18   61.89
  -1  10  -1 1147.49   62.89
  -1  10  -1 1140.39   61.99
   1  10   1 1097.19   62.49
   1  10   1 1144.59   63.79
   1  10   1 1152.58   61.09
  -1  10  -1 1090.99   62.69
   1  10   1 1155.88   62.09
  -2 -10  -1   67.69    8.30
  -2 -10  -1   74.99    6.00
   2 -10   1   72.49    6.70
   2 -10   1   66.89    8.60
   2 -10   1   79.59    9.20
  -2  10  -1   84.39    9.60
   2  10   1   75.79    7.40
  -2  10  -1   67.79    8.60
  -2  10  -1   74.99    6.90
   2  10   1   67.09    8.60
   2  10   1   84.89    6.40
  -2  10  -1   94.89    9.70
   3 -10   1  172.78   13.30
   3 -10   1  131.29   13.10
  -3 -10  -1  160.28   13.40
   3 -10   1  162.98   12.50
   3  10   1  165.68   11.20
  -3  10  -1  185.28   14.40
  -3  10  -1  176.78   13.20
   3  10   1  162.78   10.10
   3  10   1  156.58   14.00
  -3  10  -1  168.68   13.80
  -3  10  -1  170.78   11.30
   4 -10   1  189.78   15.00
   4 -10   1  183.98   15.20
   4 -10   1  192.48   13.90
   4  10   1  191.28   11.40
  -4  10  -1  207.78   14.70
   4  10   1  196.68   12.80
  -4  10  -1  197.78   13.50
   4  10   1  198.18   15.50
  -4  10  -1  207.28   16.30
  -4  10  -1  206.08   15.80
   5 -10   1  391.46   25.10
   5 -10   1  402.36   25.50
   5 -10   1  347.97   25.50
   5  10   1  366.66   25.50
  -5  10  -1  398.16   26.70
  -5  10  -1  422.16   23.80
   5  10   1  407.86   23.20
  -5  10  -1  395.76   25.90
   5  10   1  395.16   22.00
  -5  10  -1  425.76   25.10
   6 -10   1   -3.00    5.50
   6 -10   1   -0.10    5.00
   6 -10   1    7.40    8.10
  -6  10  -1  -11.50    6.60
   6  10   1    0.20    2.00
   6  10   1    1.30    2.60
   6  10   1   -2.00    5.70
  -6  10  -1    2.70    3.90
  -6  10  -1    4.10    5.20
  -6  10  -1   -1.70    6.50
   6  10   1    0.20    3.20
   7 -10   1  568.74   41.30
   7 -10   1  636.04   39.80
   7 -10   1  672.23   40.00
   7  10   1  676.43   40.50
   7  10   1  625.64   38.50
  -7  10  -1  733.13   39.50
  -7  10  -1  626.44   40.50
   7  10   1  647.24   36.20
  -7  10  -1  690.23   38.30
  -7  10  -1  601.54   41.50
   7  10   1  640.34   36.00
   7  10   1  685.43   37.10
   8 -10   1  -11.30    7.20
   8 -10   1   -5.00    8.70
   8 -10   1   -0.30    7.80
  -8  10  -1   11.80    5.80
   8  10   1    6.30    8.60
  -8  10  -1   -7.50    7.90
   8  10   1   -2.50    4.10
   8  10   1   -1.50    3.30
  -8  10  -1    6.40    9.50
   8  10   1   -2.80    6.10
  -8  10  -1    3.10    6.50
   9 -10   1  173.48   21.60
   9 -10   1  232.48   22.60
   9 -10   1  208.98   19.50
  -9  10  -1  246.88   17.70
  -9  10  -1  208.08   16.80
   9  10   1  191.18   20.30
   9  10   1  181.78   18.10
   9  10   1  208.08   13.80
  -9  10  -1  193.28   21.40
   9  10   1  225.18   15.60
  10 -10   1   69.59   12.40
  10 -10   1   64.69   13.70
  10  10   1   46.30    6.20
  10  10   1   46.20   11.90
 -10  10  -1   64.19   14.40
  10  10   1   54.79    8.50
 -10  10  -1   60.99   10.80
 -10  10  -1   49.30   10.30
  10  10   1   61.79   11.40
  11 -10   1  161.68   18.20
  11 -10   1  152.58   18.30
  11 -10   1  118.79   18.00
  11  10   1  131.59   11.60
 -11  10  -1  144.29   16.10
  11  10   1  123.99   15.70
  11  10   1  131.19   15.20
 -11  10  -1  129.69   13.80
  11  10   1  129.39   16.90
 -11  10  -1  110.09   19.40
  12 -10   1   53.79   16.40
  12 -10   1   35.10   16.80
  12 -10   1   48.10   13.10
 -12  10  -1   37.60   10.30
  12  10   1   65.39   13.20
  12  10   1   59.19   10.50
  12  10   1   44.50    7.40
  12  10   1   51.89   15.30
 -12  10  -1   60.39   21.30
  13 -10   1   -9.00   18.40
  13 -10   1   30.30   17.50
  13 -10   1  -29.40   14.20
  13  10   1    9.80   14.90
  13  10   1    7.20   13.50
 -13  10  -1   18.70   18.90
  13  10   1   16.00    6.80
 -13  10  -1    2.40   10.20
  13 -11  -1  184.08   26.30
  13 -11  -1  211.28   30.00
  13 -11  -1  190.78   22.30
  13  11  -1  200.88   23.20
  13  11  -1  195.68   24.40
 -13  11   1  205.58   23.60
 -13  11   1  199.88   29.90
  13  11  -1  227.48   19.80
 -13  11   1  191.38   20.70
  12 -11  -1   15.20   16.30
  12 -11  -1   19.60   13.90
  12 -11  -1   62.49   20.70
  12  11  -1   48.40   14.20
  12  11  -1   29.40   13.80
  12  11  -1   -3.30    9.10
 -12  11   1   33.70   21.30
  12  11  -1   21.80    8.90
 -12  11   1   32.90   11.20
 -12  11   1   35.00   11.80
  11 -11  -1  110.19   17.50
  11 -11  -1  103.19   17.50
  11 -11  -1  124.99   16.10
 -11  11   1   91.49   12.40
  11  11  -1   98.59   14.60
  11  11  -1   94.69   14.90
  11  11  -1   95.39   11.20
  11  11  -1  103.49   11.60
 -11  11   1   87.19   17.80
 -11  11   1  105.29   12.60
  10 -11  -1    8.60   10.20
  10 -11  -1    9.40   12.20
  10 -11  -1   -6.90   11.60
  10  11  -1  -17.40    6.60
  10  11  -1   -1.60    8.90
 -10  11   1    6.10    7.60
 -10  11   1    8.00   13.10
  10  11  -1  -12.80    8.60
  10  11  -1    0.10    5.60
 -10  11   1    3.40    8.10
   9 -11  -1  105.09   14.30
   9 -11  -1  115.79   13.80
   9 -11  -1   91.69   14.70
  -9  11   1  100.59   11.40
   9  11  -1  102.89   13.40
   9  11  -1  104.09    9.80
   9  11  -1  103.89   13.90
  -9  11   1  110.09   12.10
   8 -11  -1    4.60    8.50
   8 -11  -1  -11.40    8.40
   8  11  -1   13.50    4.20
  -8  11   1   21.20    7.30
   8  11  -1    4.80    9.10
   8  11  -1   16.20    7.20
  -8  11   1   16.40   10.40
   7 -11  -1   22.90    8.20
   7 -11  -1   24.10    9.70
   7 -11  -1   18.40    9.10
  -7  11   1    4.50    9.00
   7  11  -1   29.40    3.80
   7  11  -1   25.40    7.50
  -7  11   1   34.50    6.90
  -7  11   1   21.00    7.10
   7  11  -1   23.20    6.50
   6 -11  -1   59.59   10.00
   6 -11  -1   63.69    9.40
   6 -11  -1   83.39    9.90
  -6  11   1   95.49    9.90
   6  11  -1   80.09    9.50
   6  11  -1   82.59    7.40
   6  11  -1   73.19    6.10
   6  11  -1   69.19    8.40
  -6  11   1   70.09   11.00
  -6  11   1   77.19    9.60
  -6  11   1   61.19   10.00
   5 -11  -1  206.78   16.20
   5 -11  -1  195.18   16.00
   5 -11  -1  181.18   16.50
  -5  11   1  208.78   15.00
   5  11  -1  200.48   12.10
   5  11  -1  203.88   14.70
  -5  11   1  190.08   17.40
  -5  11   1  217.78   16.20
  -5  11   1  222.68   17.10
   5  11  -1  207.68   13.10
   5  11  -1  208.58   16.00
   4 -11  -1  361.06   26.70
   4 -11  -1  429.96   26.40
   4 -11  -1  458.55   26.80
  -4  11   1  408.76   26.80
  -4  11   1  417.66   27.00
  -4  11   1  438.76   25.90
   4  11  -1  439.06   24.50
  -4  11   1  412.26   27.60
   4  11  -1  435.36   26.90
   3 -11  -1  162.98   12.70
   3 -11  -1  125.29   12.80
  -3  11   1  147.79   11.90
   3  11  -1  157.18   12.20
  -3  11   1  140.09   13.90
  -3  11   1  143.09   13.60
   3  11  -1  145.89   12.90
   3  11  -1  145.39   10.50
  -3  11   1  140.19   13.10
   2 -11  -1   83.39    9.20
  -2 -11   1   76.49    7.80
   2 -11  -1   57.19    7.90
  -2 -11   1   83.89    9.70
  -2  11   1   70.39    7.70
  -2  11   1   73.29    8.60
  -2  11   1   71.39    8.40
   2  11  -1   74.39    8.60
   2  11  -1   79.39    8.00
   2  11  -1   84.49    8.30
  -2  11   1   75.79    8.30
   1 -11  -1  219.98   14.80
  -1 -11   1  224.98   16.00
  -1 -11   1  222.58   14.10
   1 -11  -1  220.88   16.90
  -1  11   1  228.88   15.50
  -1  11   1  217.78   15.20
  -1  11   1  222.08   15.90
   1  11  -1  187.08   13.50
  -1  11   1  208.38   15.50
   1  11  -1  211.48   14.20
   1  11  -1  225.28   16.10
   1  11  -1  217.48   13.10
   0 -11  -1    6.70    6.00
   0 -11   1   10.30    5.60
   0 -11   1   10.10    2.80
   0 -11  -1   14.90    4.00
   0 -11   1   12.40    4.50
   0  11   1    9.80    6.20
   0  11   1    4.80    4.10
   0  11   1    8.60    5.40
   0  11  -1   10.50    2.30
   0  11   1    7.30    5.10
   0  11  -1   10.00    4.40
   0  11  -1   11.80    3.70
  -1 -11  -1   -2.10    5.40
   1 -11   1    3.40    3.50
   1 -11   1   -2.10    4.50
   1 -11   1   -4.60    5.30
  -1 -11  -1    2.40    3.60
   1 -11   1    2.60    2.60
  -1  11  -1    1.30    4.90
   1  11   1   -0.40    4.40
  -1  11  -1   -3.40    3.60
  -1  11  -1    0.50    4.20
  -1  11  -1    5.90    4.10
   1  11   1    3.20    5.60
   1  11   1   -1.60    3.20
   1  11   1    0.00    1.30
   2 -11   1  866.21   48.20
   2 -11   1  904.81   49.70
  -2 -11  -1  877.31   50.29
  -2 -11  -1  917.21   48.10
   2 -11   1  759.22   49.40
   2  11   1  860.21   48.20
  -2  11  -1  908.31   48.70
  -2  11  -1  845.82   49.50
  -2  11  -1  973.40   50.59
  -2  11  -1  876.81   49.90
   2  11   1  832.02   48.70
   2  11   1  870.51   50.19
   3 -11   1    3.40    4.60
   3 -11   1    0.00    4.90
   3 -11   1   -0.10    3.50
   3 -11   1   -0.90    5.00
  -3 -11  -1   -2.10    5.00
  -3  11  -1    2.50    3.90
  -3  11  -1    4.10    5.40
   3  11   1    1.30    2.20
   3  11   1    6.20    5.70
   3  11   1    2.90    4.00
  -3  11  -1    3.20    4.70
  -3  11  -1    0.90    5.60
   4 -11   1  256.17   18.30
   4 -11   1  288.47   19.20
   4 -11   1  227.28   18.90
  -4  11  -1  292.97   17.30
   4  11   1  272.17   19.70
   4  11   1  266.57   17.10
   4  11   1  280.37   15.80
  -4  11  -1  313.57   19.10
  -4  11  -1  266.87   19.70
  -4  11  -1  294.17   20.30
   5 -11   1   48.10    7.60
   5 -11   1   47.10    8.10
   5 -11   1   51.49    7.80
   5  11   1   53.79    4.50
  -5  11  -1   53.69    8.70
  -5  11  -1   67.29    9.40
  -5  11  -1   64.09    7.00
   5  11   1   52.39    8.20
  -5  11  -1   54.49    7.40
   5  11   1   52.09    6.40
   6 -11   1  124.79   13.60
   6 -11   1  124.39   12.50
   6 -11   1  136.59   14.60
  -6  11  -1  132.89   15.50
   6  11   1  131.19    9.90
   6  11   1  130.89   14.20
  -6  11  -1  145.89   11.30
  -6  11  -1  150.28   14.90
  -6  11  -1  142.29   12.90
   6  11   1  134.59    8.50
   7 -11   1    3.90    6.50
   7 -11   1    2.60    7.50
   7 -11   1    5.40    7.40
  -7  11  -1    4.50    5.90
  -7  11  -1    0.00    4.90
  -7  11  -1   11.80    8.30
   7  11   1    6.10    6.80
   7  11   1   -4.10    5.60
  -7  11  -1   -1.50    8.70
   7  11   1   -4.40    2.40
   7  11   1    1.40    3.70
   7  11   1   -5.60    2.80
   8 -11   1   -8.20   12.90
   8 -11   1    8.20    9.40
   8 -11   1   13.80    9.40
   8  11   1    3.10    2.80
  -8  11  -1    2.10   10.00
   8  11   1    0.40    3.10
  -8  11  -1   17.40   11.20
  -8  11  -1    5.10    8.00
   8  11   1    5.10    6.80
   8  11   1    6.00    7.70
  -8  11  -1    4.30    5.70
   8  11   1    2.10    4.20
   9 -11   1    2.10   10.50
   9 -11   1   -3.10    8.70
   9 -11   1   -7.90    9.80
   9  11   1   13.50    8.60
   9  11   1    8.20    4.00
  -9  11  -1   15.40   11.30
   9  11   1    0.40    9.50
   9  11   1    0.10    5.30
  -9  11  -1   16.50    7.70
  -9  11  -1   -2.10    6.20
  10 -11   1   17.60   15.70
  10 -11   1    3.80   11.30
  10 -11   1   -2.40    8.50
  10  11   1    8.50    4.50
 -10  11  -1   15.00    9.00
 -10  11  -1    4.70    7.90
  10  11   1   -5.10    6.20
  10  11   1    6.90   10.30
  10  11   1   16.40   11.00
 -10  11  -1    4.50   12.10
  11 -11   1  188.78   19.90
  11 -11   1  172.28   19.20
  11 -11   1  144.69   20.00
  11  11   1  177.98   12.70
  11  11   1  143.39   17.00
 -11  11  -1  213.78   18.40
  11  11   1  145.19   18.20
 -11  11  -1  154.98   21.30
  11  11   1  176.68   17.20
 -11  11  -1  173.88   17.90
  12 -11   1   34.60   16.30
  12 -11   1   -1.60   14.90
  12 -11   1   -9.70   12.70
  12  11   1   20.40    5.40
 -12  11  -1    8.20    9.70
  12  11   1   19.10   13.00
 -12  11  -1   26.40   21.20
  12  11   1   -0.10   13.40
  12  11   1    3.50   12.20
  13 -11   1  210.28   27.70
  13 -11   1  239.98   26.60
  13  11   1  229.98   23.30
  13  11   1  268.07   29.30
  12 -12  -1  182.68   23.50
  12 -12  -1  169.58   23.90
  12 -12  -1  217.68   24.10
 -12  12   1  201.98   28.50
  12  12  -1  257.27   19.80
  12  12  -1  200.58   20.60
 -12  12   1  222.18   21.30
  12  12  -1  168.08   22.10
 -12  12   1  252.77   22.00
  12  12  -1  211.48   24.60
  11 -12  -1   52.59   13.60
  11 -12  -1   85.39   16.40
  11 -12  -1   57.29   15.80
 -11  12   1   62.69   17.40
 -11  12   1   72.49   13.80
  11  12  -1   82.09   10.10
 -11  12   1   87.29   13.80
  11  12  -1   80.29   13.90
  11  12  -1   79.99   16.30
  11  12  -1   69.79    9.80
  10 -12  -1  110.99   14.70
  10 -12  -1   72.89   15.80
  10 -12  -1  128.49   16.10
 -10  12   1   99.79   17.30
  10  12  -1  103.89   14.10
  10  12  -1  108.29   10.70
  10  12  -1   94.49   13.50
  10  12  -1  106.09   11.30
 -10  12   1   84.99   11.60
 -10  12   1  125.39   13.30
   9 -12  -1   26.10   12.60
   9 -12  -1   58.89   12.10
   9 -12  -1   37.40   11.20
   9  12  -1   66.29   12.40
  -9  12   1   45.10   13.70
   9  12  -1   59.59    6.50
  -9  12   1   73.09   10.70
  -9  12   1   63.79    9.70
   9  12  -1   56.49   10.90
   8 -12  -1   23.70    9.20
   8 -12  -1   16.60   11.40
   8 -12  -1   29.30   10.40
  -8  12   1   21.00   11.50
   8  12  -1   15.70    4.80
   8  12  -1   28.00    7.40
   8  12  -1   28.60    4.60
  -8  12   1   16.70    8.10
   8  12  -1   26.90    8.80
  -8  12   1   14.40    7.30
   7 -12  -1   -8.30    8.20
   7 -12  -1    4.70    7.40
   7 -12  -1  -10.10    7.70
   7  12  -1   -3.50    6.20
  -7  12   1    6.90    9.70
  -7  12   1    6.70    8.30
   7  12  -1    5.80    5.70
   7  12  -1    4.00    2.80
   7  12  -1   -0.70    4.10
  -7  12   1    1.60    5.90
   6 -12  -1  194.48   17.60
   6 -12  -1  183.18   18.20
   6 -12  -1  192.58   18.40
  -6  12   1  232.48   18.80
  -6  12   1  216.18   19.40
   6  12  -1  216.28   13.60
   6  12  -1  212.58   12.60
   6  12  -1  192.08   15.00
  -6  12   1  201.98   17.30
  -6  12   1  210.68   16.80
   6  12  -1  214.38   17.60
   5 -12  -1   -0.50    6.00
   5 -12  -1    1.80    5.70
   5 -12  -1   -3.20    6.20
  -5  12   1    9.90    6.20
  -5  12   1   -1.30    6.50
  -5  12   1   -0.70    4.60
   5  12  -1    2.40    5.50
   5  12  -1    2.50    3.20
   5  12  -1    2.70    4.10
  -5  12   1   10.30    8.70
   5  12  -1    3.20    2.40
   4 -12  -1   68.19    8.70
   4 -12  -1   63.89    8.30
   4 -12  -1   64.39    8.90
  -4  12   1   72.89    9.10
  -4  12   1   81.59    9.00
   4  12  -1   88.49    7.30
  -4  12   1   81.79   10.00
  -4  12   1   71.99    9.50
   4  12  -1   67.79    8.80
   4  12  -1   79.99    5.20
   3 -12  -1    9.60    5.60
   3 -12  -1    5.50    5.20
  -3 -12   1   15.60    5.60
  -3  12   1   14.20    5.90
   3  12  -1    7.90    4.90
   3  12  -1   14.30    5.80
   3  12  -1   16.00    4.00
  -3  12   1   19.90    6.70
  -3  12   1   10.70    5.70
  -3  12   1   14.60    6.10
   3  12  -1   16.50    2.20
  -2 -12   1 1033.50   56.99
  -2 -12   1 1020.80   58.29
   2 -12  -1 1025.60   59.09
   2 -12  -1  906.91   57.89
   2 -12  -1 1057.79   57.89
  -2  12   1  990.20   58.29
  -2  12   1 1058.79   57.99
   2  12  -1 1010.10   56.89
   2  12  -1 1129.79   56.19
   2  12  -1 1037.80   58.79
  -2  12   1 1007.20   58.59
  -2  12   1 1024.30   58.19
   2  12  -1 1041.90   57.09
  -1 -12   1  134.19    9.60
  -1 -12   1   99.89   11.60
   1 -12  -1   96.79   11.20
   1 -12  -1  116.99   11.20
  -1  12   1  105.89   10.90
  -1  12   1  141.19   12.20
   1  12  -1  120.79    8.20
   1  12  -1  115.19   12.00
   1  12  -1  126.19    9.50
  -1  12   1  116.99   11.20
  -1  12   1  120.19   10.90
   1  12  -1  128.49    9.90
   1  12  -1  114.19    9.40
   0 -12   1  958.40   53.59
   0 -12  -1  931.31   52.09
   0 -12   1  935.41   50.99
   0 -12  -1  914.51   53.89
   0 -12   1  972.00   52.39
   0  12   1  860.01   52.49
   0  12  -1  979.50   50.79
   0  12   1  890.31   52.69
   0  12  -1 1017.20   52.49
   0  12   1  925.61   52.29
   0  12  -1  880.51   52.19
   0  12  -1  937.41   52.49
   1 -12   1   15.40    3.10
  -1 -12  -1   14.80    4.00
   1 -12   1   11.60    6.10
  -1 -12  -1   10.90    6.30
   1 -12   1    9.50    4.50
   1 -12   1    5.50    4.90
   1  12   1    9.50    6.30
   1  12   1    8.60    5.10
  -1  12  -1   14.40    4.80
   1  12   1    8.30    4.40
  -1  12  -1   14.40    4.60
  -1  12  -1   15.60    4.30
  -1  12  -1   16.60    5.40
   2 -12   1   69.49    6.90
  -2 -12  -1   78.49    6.50
   2 -12   1   76.19    8.80
   2 -12   1   71.79    8.60
   2 -12   1   71.59    7.80
  -2 -12  -1   71.49    8.80
  -2  12  -1   75.89    8.30
  -2  12  -1   84.69    9.30
  -2  12  -1   73.79    7.80
   2  12   1   69.79    7.90
   2  12   1   74.39    7.00
   2  12   1   63.49    9.10
  -2  12  -1   72.59    8.50
  -3 -12  -1    4.60    3.90
   3 -12   1   -2.70    3.70
   3 -12   1   -6.70    4.80
   3 -12   1    1.50    4.90
   3 -12   1    1.30    3.40
  -3  12  -1    5.00    5.40
   3  12   1    4.90    5.60
   3  12   1    1.50    2.40
  -3  12  -1    0.40    5.50
  -3  12  -1   -4.30    3.00
  -3  12  -1   -1.20    5.80
   3  12   1    1.50    3.50
   4 -12   1  469.65   32.60
   4 -12   1  525.55   31.60
   4 -12   1  565.54   32.70
  -4  12  -1  529.35   33.10
   4  12   1  533.55   30.80
  -4  12  -1  553.34   31.10
   4  12   1  530.65   29.70
  -4  12  -1  566.54   32.60
   4  12   1  527.15   33.50
  -4  12  -1  562.44   33.80
   5 -12   1   10.60    6.50
   5 -12   1    1.90    6.00
   5 -12   1    3.30    6.10
   5  12   1   11.30    6.50
  -5  12  -1    8.00    6.70
  -5  12  -1   13.20    5.80
   5  12   1    8.20    3.70
   5  12   1   11.90    2.50
  -5  12  -1   14.90    4.20
  -5  12  -1    8.40    7.30
   6 -12   1   13.50    7.10
   6 -12   1    4.20    7.60
   6 -12   1   19.30    7.30
   6  12   1    3.50    6.80
  -6  12  -1   12.10    8.10
   6  12   1   12.90    2.50
   6  12   1   15.40    4.00
  -6  12  -1   18.70    5.70
  -6  12  -1   10.10    8.40
  -6  12  -1   12.60    6.20
   7 -12   1  194.68   17.80
   7 -12   1  202.68   20.00
   7 -12   1  227.98   18.80
   7  12   1  218.08   17.00
   7  12   1  221.38   12.90
  -7  12  -1  210.58   20.30
   7  12   1  217.38   19.50
  -7  12  -1  228.08   21.50
   7  12   1  223.58   13.20
   7  12   1  227.58   14.70
  -7  12  -1  223.78   16.20
  -7  12  -1  245.28   19.50
   8 -12   1  122.99   15.20
   8 -12   1  136.79   15.80
   8 -12   1  162.78   16.00
  -8  12  -1  142.79   14.20
   8  12   1  139.19   10.90
  -8  12  -1   95.19   15.40
  -8  12  -1  134.09   14.40
  -8  12  -1  120.39   15.10
   8  12   1  136.39   14.70
   8  12   1  120.09    8.60
   8  12   1  123.39    8.40
   8  12   1  135.99   14.30
   9 -12   1   42.30   10.40
   9 -12   1   40.80   10.90
   9 -12   1   52.19   13.00
   9  12   1   55.59    5.90
  -9  12  -1   63.09   13.40
  -9  12  -1   74.29   16.20
   9  12   1   61.79    6.20
   9  12   1   42.00    9.90
   9  12   1   61.89    7.20
  -9  12  -1   59.69    9.90
   9  12   1   51.69   11.50
  -9  12  -1   66.69   10.10
  10 -12   1  260.37   29.60
  10 -12   1  321.37   26.50
  10 -12   1  285.07   29.90
 -10  12  -1  379.76   26.70
 -10  12  -1  291.27   33.40
  10  12   1  332.27   19.70
 -10  12  -1  346.07   25.20
  10  12   1  360.46   26.10
  10  12   1  329.37   19.50
  10  12   1  373.56   22.70
  10  12   1  322.17   28.20
  11 -12   1   -7.00   15.20
  11 -12   1   -2.90   13.90
  11 -12   1   -1.90   13.40
  11  12   1    1.60   10.60
  11  12   1    9.90    8.00
 -11  12  -1    0.90    8.30
  11  12   1    8.10    4.00
 -11  12  -1  -11.50   18.30
 -11  12  -1    6.50    8.60
  11  12   1    5.50    4.00
  11  12   1  -15.00   12.00
  12 -12   1   42.70   15.10
  12 -12   1   66.09   19.60
  12 -12   1   86.99   17.50
 -12  12  -1   50.79   12.00
  12  12   1   55.99   15.00
 -12  12  -1   64.99   19.80
  12  12   1   65.99   19.70
  12  12   1   55.39    5.90
  12  12   1   58.29    5.90
  12 -13  -1   36.10   17.90
  12 -13  -1   36.00   17.30
  12 -13  -1    7.10   18.20
  12  13  -1   20.00   14.70
 -12  13   1  -14.60   17.80
  12  13  -1   12.60    9.50
  12  13  -1    7.00    8.10
  12  13  -1    8.80   13.60
 -12  13   1   -9.80   13.10
  12  13  -1   -1.40    6.80
 -12  13   1    4.20   10.60
  11 -13  -1  338.87   32.30
  11 -13  -1  282.77   33.10
  11 -13  -1  384.36   31.40
 -11  13   1  360.96   29.40
  11  13  -1  329.87   29.10
  11  13  -1  375.26   25.20
 -11  13   1  356.96   34.70
 -11  13   1  390.86   28.30
  11  13  -1  367.16   23.60
  11  13  -1  409.46   25.20
  11  13  -1  370.26   31.50
  10 -13  -1   24.40   12.70
  10 -13  -1   -6.90   11.60
  10 -13  -1  -13.90   14.30
 -10  13   1   -8.00   13.20
  10  13  -1   -4.70    5.20
  10  13  -1    2.30    9.60
 -10  13   1    2.10    8.30
  10  13  -1  -10.10    9.70
 -10  13   1   -7.50    7.30
  10  13  -1   14.20    5.60
  10  13  -1   -9.50    6.70
   9 -13  -1  183.98   23.40
   9 -13  -1  190.78   22.10
   9 -13  -1  217.48   20.90
   9  13  -1  180.68   20.70
  -9  13   1  265.17   19.70
   9  13  -1  193.68   14.90
   9  13  -1  209.58   19.00
  -9  13   1  226.08   24.70
  -9  13   1  212.38   18.20
   9  13  -1  231.88   14.60
   8 -13  -1   28.90   12.30
   8 -13  -1   45.90   10.30
   8 -13  -1   38.50   19.70
  -8  13   1   49.80    9.60
   8  13  -1   36.40    8.80
   8  13  -1   51.09    5.50
   8  13  -1   49.70    6.10
  -8  13   1   58.29   15.40
   8  13  -1   46.90   10.00
  -8  13   1   58.49   10.10
   7 -13  -1  234.18   22.40
   7 -13  -1  251.67   21.40
   7 -13  -1  263.67   24.00
  -7  13   1  237.98   26.20
   7  13  -1  277.77   21.70
  -7  13   1  261.07   23.10
   7  13  -1  282.17   16.00
   7  13  -1  266.37   19.00
   7  13  -1  267.87   17.00
  -7  13   1  261.27   19.50
  -7  13   1  271.17   24.80
   6 -13  -1  457.65   33.60
   6 -13  -1  557.44   33.40
   6 -13  -1  499.55   32.70
  -6  13   1  526.65   31.80
  -6  13   1  478.85   34.50
   6  13  -1  515.05   29.70
   6  13  -1  528.15   33.50
  -6  13   1  550.44   34.10
   6  13  -1  526.15   31.10
  -6  13   1  523.45   33.10
   6  13  -1  517.35   29.00
   5 -13  -1  500.55   30.30
   5 -13  -1  460.55   30.50
   5 -13  -1  394.36   30.30
   5  13  -1  461.85   26.40
  -5  13   1  456.45   31.50
  -5  13   1  491.85   29.50
  -5  13   1  467.25   30.70
   5  13  -1  466.45   28.10
   5  13  -1  476.25   30.70
   5  13  -1  496.15   27.50
  -5  13   1  510.75   30.60
   4 -13  -1   24.10    6.10
   4 -13  -1   14.10    7.90
   4 -13  -1   14.60    7.20
  -4  13   1   14.10    6.40
   4  13  -1   16.50    4.00
  -4  13   1   12.00    7.20
   4  13  -1   23.30    6.80
   4  13  -1   14.30    2.70
  -4  13   1   19.10    6.40
   4  13  -1   10.10    6.20
  -4  13   1    8.40    5.60
   3 -13  -1   35.10    8.10
  -3 -13   1   42.20    7.10
   3 -13  -1   42.90    7.00
  -3  13   1   48.30    7.50
  -3  13   1   35.20    7.60
   3  13  -1   41.70    4.50
   3  13  -1   39.70    4.90
   3  13  -1   39.70    5.90
  -3  13   1   46.50    7.40
   3  13  -1   45.50    7.70
  -3  13   1   51.99    7.40
   2 -13  -1   38.90    8.00
   2 -13  -1   33.20    6.00
  -2 -13   1   33.60    6.60
   2 -13  -1   21.10    6.80
  -2 -13   1   29.80    5.00
   2  13  -1   25.80    4.50
  -2  13   1   17.10    6.00
  -2  13   1   21.10    6.10
  -2  13   1   24.40    5.60
  -2  13   1   28.80    6.80
   2  13  -1   29.10    3.80
   2  13  -1   27.60    6.80
   2  13  -1   29.70    4.60
  -1 -13   1  180.78   14.90
   1 -13  -1  187.38   13.30
   1 -13  -1  171.88   15.60
  -1 -13   1  203.58   13.40
  -1  13   1  174.18   13.80
   1  13  -1  173.88   13.60
  -1  13   1  183.28   14.10
   1  13  -1  175.58   12.60
  -1  13   1  161.18   14.20
   1  13  -1  204.88   15.20
  -1  13   1  168.28   13.60
   1  13  -1  193.98   12.80
   0 -13   1   -9.40    5.00
   0 -13  -1    2.30    3.70
   0 -13   1   -5.30    4.00
   0 -13  -1    2.20    6.00
   0  13   1   -6.10    4.90
   0  13  -1    9.60    4.70
   0  13  -1    5.50    4.30
   0  13   1    1.30    4.50
   0  13  -1    1.40    4.40
   0  13   1   -2.30    4.10
   1 -13   1    2.20    4.40
   1 -13   1   -0.20    2.50
   1 -13   1    4.90    5.60
  -1 -13  -1    3.50    3.20
  -1 -13  -1    8.80    6.30
   1  13   1    2.10    4.00
  -1  13  -1   -0.30    6.00
   1  13   1    3.80    4.40
   1  13   1   -0.60    5.80
  -1  13  -1    3.60    4.30
  -1  13  -1    2.30    3.90
  -1  13  -1   -0.50    5.30
   2 -13   1 1239.78   68.69
   2 -13   1 1193.88   69.59
  -2 -13  -1 1237.98   69.59
   2 -13   1 1257.27   67.09
   2 -13   1 1086.59   68.29
  -2 -13  -1 1291.17   67.29
   2  13   1 1160.68   67.89
  -2  13  -1 1264.87   69.29
   2  13   1 1246.58   69.89
  -2  13  -1 1218.88   68.89
  -2  13  -1 1198.48   68.69
   2  13   1 1244.88   67.39
  -2  13  -1 1298.37   67.79
  -3 -13  -1  115.59   12.90
   3 -13   1  140.49   10.00
   3 -13   1  143.79   12.40
  -3 -13  -1  136.79    9.00
   3 -13   1  121.09   13.10
   3  13   1  123.59   10.20
   3  13   1  133.29    9.50
  -3  13  -1  146.39   13.20
  -3  13  -1  129.29   13.00
  -3  13  -1  149.09   13.60
  -3  13  -1  127.99   10.50
   3  13   1  149.79   13.70
   4 -13   1  228.78   15.40
   4 -13   1  226.38   15.70
   4 -13   1  209.88   18.10
   4 -13   1  224.78   17.00
  -4  13  -1  236.78   14.90
  -4  13  -1  229.18   18.50
   4  13   1  217.98   14.70
   4  13   1  225.48   18.00
  -4  13  -1  236.58   17.00
   4  13   1  225.58   13.60
  -4  13  -1  220.58   17.80
   5 -13   1    9.70    5.40
   5 -13   1    2.70    6.20
   5 -13   1    3.50    6.50
  -5  13  -1    8.90    7.00
   5  13   1    9.00    2.50
   5  13   1    2.00    6.60
  -5  13  -1   -4.50    7.50
  -5  13  -1   12.60    6.20
   5  13   1    8.60    4.30
  -5  13  -1   15.20    5.40
   6 -13   1  123.09   12.60
   6 -13   1  122.09   14.20
   6 -13   1   95.19   12.40
  -6  13  -1  116.49   13.20
   6  13   1   99.99    9.30
   6  13   1  118.39   13.20
  -6  13  -1  119.89   10.50
  -6  13  -1  122.29   14.70
  -6  13  -1   98.59   13.40
   6  13   1  120.19    7.50
   7 -13   1    7.70    9.40
   7 -13   1   22.30    9.20
   7 -13   1   10.60    7.20
  -7  13  -1    2.40    9.40
   7  13   1    9.00    4.10
   7  13   1   24.60    8.30
  -7  13  -1    9.90    9.60
   7  13   1   10.00    2.70
  -7  13  -1   22.70    7.00
   7  13   1    8.90    2.40
   8 -13   1  160.58   17.20
   8 -13   1  157.58   16.50
  -8  13  -1  131.29   20.90
   8  13   1  201.88   19.20
   8  13   1  177.28   12.90
  -8  13  -1  181.98   16.20
  -8  13  -1  196.98   17.00
   8  13   1  176.18   10.50
   8  13   1  169.68   16.30
   8  13   1  170.18   10.50
   9 -13   1   20.90   10.30
   9 -13   1   31.40   10.70
   9 -13   1   34.40   12.80
   9  13   1   32.90    3.50
   9  13   1   41.10    6.40
  -9  13  -1   42.40    9.30
   9  13   1   34.20    3.40
   9  13   1   15.30    9.10
  -9  13  -1   32.90   13.50
   9  13   1   33.50   11.20
  -9  13  -1   13.90   11.90
  10 -13   1   12.90   13.90
  10 -13   1   13.40   14.20
  10 -13   1   20.60   13.40
  10  13   1   14.40    2.90
 -10  13  -1    1.80    9.00
 -10  13  -1    8.60   14.00
  10  13   1   -9.20    8.90
  10  13   1   18.90   10.60
  10  13   1   11.70    6.60
  10  13   1   11.60    2.70
 -10  13  -1   -6.10    7.80
  11 -13   1   29.00   16.50
  11 -13   1   -2.80   14.80
  11 -13   1   34.90   14.20
  11  13   1   18.40   11.50
 -11  13  -1   32.50   16.80
  11  13   1   18.40    8.30
 -11  13  -1   20.10    9.90
 -11  13  -1   35.60    9.60
  11  13   1   27.10   13.70
  12 -13   1    5.40   19.60
  12 -13   1  -16.10   17.40
  12 -13   1   -3.30   13.60
 -12  13  -1  -29.50   12.10
 -12  13  -1   -7.80   18.30
  12  13   1   13.60   13.70
 -12  13  -1   29.10   13.60
  12 -14  -1   46.70   18.40
  12 -14  -1   -2.50   19.00
  12 -14  -1   -5.10   14.90
  12  14  -1   18.10   14.70
  12  14  -1    3.40    9.50
 -12  14   1   12.50   19.60
 -12  14   1   13.00   11.30
  12  14  -1   -1.10    8.00
 -12  14   1   17.00   11.20
  12  14  -1    8.70    7.00
  11 -14  -1   26.20   16.60
  11 -14  -1   35.80   13.40
  11 -14  -1   -9.20   17.50
 -11  14   1    3.50   16.00
 -11  14   1   11.50   10.40
  11  14  -1   10.20    7.80
  11  14  -1    5.70    6.40
  11  14  -1   -2.50    8.40
  11  14  -1   -3.70   14.00
  11  14  -1   -9.60   15.40
 -11  14   1   -2.10   10.20
  10 -14  -1   61.39   13.50
  10 -14  -1   51.09   14.50
  10 -14  -1   56.99   15.80
 -10  14   1   56.49   19.30
  10  14  -1   54.79   12.00
  10  14  -1   72.59    7.90
  10  14  -1   74.89    8.30
 -10  14   1   75.49   13.60
  10  14  -1   37.70   12.80
 -10  14   1   67.49   12.40
  10  14  -1   67.59    9.20
   9 -14  -1  149.19   20.90
   9 -14  -1  181.28   20.30
   9 -14  -1  171.28   19.70
   9  14  -1  197.88   20.60
   9  14  -1  160.68   17.80
  -9  14   1  185.08   17.30
   9  14  -1  175.88   13.80
   9  14  -1  199.58   13.00
  -9  14   1  165.98   20.30
  -9  14   1  197.78   18.80
   8 -14  -1  203.88   19.20
   8 -14  -1  140.99   16.00
   8 -14  -1  132.89   17.30
  -8  14   1  142.99   20.30
   8  14  -1  171.58   11.40
  -8  14   1  168.98   17.30
   8  14  -1  161.28   15.80
  -8  14   1  160.28   17.10
   8  14  -1  157.78   18.10
   8  14  -1  172.68   12.30
   7 -14  -1  131.99   15.00
   7 -14  -1  121.69   15.20
   7 -14  -1  138.89   15.90
   7  14  -1  129.19   13.20
   7  14  -1  128.49   10.80
   7  14  -1  141.29    9.70
  -7  14   1  115.89   15.30
  -7  14   1  149.49   15.70
  -7  14   1  141.49   14.00
  -7  14   1  119.49   16.10
   6 -14  -1   92.79   13.30
   6 -14  -1  128.19   14.90
   6 -14  -1  116.89   12.40
   6  14  -1  118.29   10.20
  -6  14   1  107.29   13.50
  -6  14   1  138.59   17.20
   6  14  -1  111.79   11.70
   6  14  -1  123.19   13.40
  -6  14   1  126.19   14.50
   6  14  -1  130.59    9.00
  -6  14   1  133.39   12.80
   5 -14  -1   98.39   11.90
   5 -14  -1  102.49   11.40
   5 -14  -1  125.39   12.70
  -5  14   1   81.39   11.50
  -5  14   1   93.09   12.80
  -5  14   1   88.09   11.00
  -5  14   1  118.99   12.70
   5  14  -1  110.29    9.00
   5  14  -1   94.09    7.60
   5  14  -1  109.39   10.20
   5  14  -1  119.19   13.60
   4 -14  -1   -0.80    5.80
   4 -14  -1    3.10    6.40
   4  14  -1    0.50    6.20
  -4  14   1   -2.10    6.40
   4  14  -1   -0.80    5.50
   4  14  -1    0.20    2.50
   4  14  -1    0.70    3.80
  -4  14   1   -8.20    6.70
  -4  14   1   -7.60    5.60
  -4  14   1   -5.00    5.80
  -3 -14   1   67.99    8.90
   3 -14  -1   93.39   10.20
   3 -14  -1   67.39    9.70
   3  14  -1   83.39    6.40
   3  14  -1   82.39    8.50
  -3  14   1   71.19    9.20
   3  14  -1   72.99    7.30
  -3  14   1   73.49    9.70
  -3  14   1   74.29    8.20
   3  14  -1   62.09    9.10
  -3  14   1   69.89    9.00
   2 -14  -1   22.70    3.10
   2 -14  -1   22.20    2.50
  -2 -14   1   21.00    4.20
  -2 -14   1   16.80    6.10
   2 -14  -1   20.00    5.50
   2 -14  -1   23.50    7.70
  -2  14   1   13.10    5.90
   2  14  -1   19.90    4.00
  -2  14   1   24.20    7.60
   2  14  -1   24.10    4.10
  -2  14   1   19.40    5.30
   2  14  -1   18.60    4.30
  -2  14   1   13.90    5.80
   2  14  -1   16.20    6.00
   1 -14  -1 1583.44   88.59
   1 -14  -1 1593.74   86.89
  -1 -14   1 1605.34   88.29
  -1 -14   1 1589.94   86.59
   1  14  -1 1660.43   86.39
   1  14  -1 1576.64   85.09
  -1  14   1 1534.05   87.59
   1  14  -1 1531.45   86.59
  -1  14   1 1455.35   87.39
  -1  14   1 1658.63   87.39
   1  14  -1 1446.36   86.19
  -1  14   1 1591.84   87.19
   1  14  -1 1620.44   88.29
   0 -14   1  776.82   45.50
   0 -14  -1  795.82   43.70
   0 -14   1  792.62   44.10
   0 -14  -1  794.92   46.00
   0  14   1  781.62   44.00
   0  14  -1  787.92   43.90
   0  14  -1  786.52   44.40
   0  14  -1  717.13   43.70
   0  14   1  710.23   44.20
   0  14   1  762.22   44.70
   1 -14   1    2.20    2.70
   1 -14   1    3.10    7.20
  -1 -14  -1   -6.70    3.50
  -1 -14  -1    3.40    6.30
   1 -14   1    3.70    4.70
   1  14   1   -1.10    6.00
   1  14   1    7.50    4.80
  -1  14  -1   -3.80    5.60
  -1  14  -1   -2.90    4.00
  -1  14  -1    5.70    4.00
   1  14   1    0.10    5.00
  -1  14  -1    0.00    5.10
   2 -14   1  565.54   35.90
   2 -14   1  599.44   32.90
   2 -14   1  535.05   34.60
  -2 -14  -1  596.24   36.10
   2 -14   1  606.44   34.90
  -2 -14  -1  605.54   33.20
   2  14   1  574.64   34.10
  -2  14  -1  557.24   35.00
  -2  14  -1  609.14   33.80
   2  14   1  594.14   33.50
  -2  14  -1  610.74   35.40
   2  14   1  587.64   32.60
  -2  14  -1  552.54   35.00
   2  14   1  582.44   36.30
   3 -14   1  314.27   20.40
   3 -14   1  266.77   20.10
  -3 -14  -1  310.37   18.20
   3 -14   1  296.17   18.10
  -3 -14  -1  297.77   21.10
   3  14   1  307.67   21.80
  -3  14  -1  304.17   18.80
  -3  14  -1  300.57   20.20
   3  14   1  282.87   18.70
  -3  14  -1  291.47   20.80
  -3  14  -1  298.07   21.10
   3  14   1  293.77   17.80
   4 -14   1  150.48   13.60
   4 -14   1  138.59   10.60
   4 -14   1  143.99   12.10
   4 -14   1  112.99   13.50
   4  14   1  148.69    9.80
   4  14   1  144.19   15.10
  -4  14  -1  140.29   16.60
  -4  14  -1  138.69   13.20
   4  14   1  141.09   10.90
  -4  14  -1  142.69   11.40
  -4  14  -1  128.49   14.40
   5 -14   1  587.74   36.20
   5 -14   1  540.25   36.60
   5 -14   1  581.44   35.10
   5  14   1  574.64   32.50
  -5  14  -1  625.94   36.40
  -5  14  -1  583.14   36.80
  -5  14  -1  565.24   37.50
  -5  14  -1  629.74   34.30
   5  14   1  576.04   34.00
   5  14   1  587.44   37.50
   6 -14   1   -1.50    7.80
   6 -14   1   -1.10    6.10
   6 -14   1    6.10    7.10
  -6  14  -1   -2.90    9.20
   6  14   1    5.60    2.50
  -6  14  -1    2.60    6.10
   6  14   1    0.60    4.10
  -6  14  -1   -0.20    6.70
  -6  14  -1    5.30    8.40
   6  14   1    2.00    7.90
   7 -14   1   32.60    9.20
   7 -14   1   16.10   10.00
   7 -14   1   23.10    8.20
   7  14   1   25.00    9.70
   7  14   1   22.00    4.90
   7  14   1   26.80    2.90
  -7  14  -1   18.10    8.10
   7  14   1   25.50    3.10
  -7  14  -1   38.90   10.50
   7  14   1   22.10    7.50
  -7  14  -1    9.90   10.50
  -7  14  -1   19.10    7.20
   8 -14   1    8.50    8.70
   8 -14   1   13.70    9.10
   8 -14   1   24.80   13.20
   8  14   1    8.00   10.40
  -8  14  -1   31.80    8.90
  -8  14  -1   15.60   11.80
  -8  14  -1   19.10    7.90
  -8  14  -1   17.20   11.00
   8  14   1   13.90    4.90
   9 -14   1   20.00   12.40
   9 -14   1   19.40   10.70
   9 -14   1   30.90   12.40
  -9  14  -1   29.40    9.10
   9  14   1    5.50    8.80
   9  14   1   11.70    5.50
  -9  14  -1   19.20   15.50
   9  14   1   -1.30    9.70
  -9  14  -1   41.30   12.80
  10 -14   1  -25.00   10.00
  10 -14   1    6.60   13.50
  10 -14   1   10.00   14.40
  10  14   1  -12.70   10.50
 -10  14  -1   -4.30    8.40
 -10  14  -1    4.90   14.10
  10  14   1    3.70    6.10
  10  14   1   -5.10    9.40
 -10  14  -1   -5.90    7.60
  11 -14   1   61.69   16.30
  11 -14   1   85.89   18.90
  11 -14   1   85.49   18.00
 -11  14  -1   61.09   20.10
 -11  14  -1   75.09   13.90
  11  14   1   75.39   10.70
  11  14   1   67.49   16.50
  11  14   1   75.89   13.80
 -11  14  -1  107.39   13.60
  12 -14   1   28.70   20.10
  12 -14   1   36.10   16.90
  12 -14   1  -29.60   14.80
 -12  14  -1    2.40   11.50
  12  14   1   -6.90   13.50
 -12  14  -1  -13.50   20.00
 -12  14  -1   15.90   11.40
  12 -15  -1   -3.70   19.30
  12 -15  -1   36.70   22.20
  12  15  -1   15.80    8.00
  12  15  -1   33.10   14.90
 -12  15   1   23.50   14.20
 -12  15   1   33.80   12.80
 -12  15   1   38.30   26.00
  12  15  -1   25.20   10.00
  12  15  -1   26.80    6.60
  11 -15  -1  140.99   21.80
  11 -15  -1  138.19   22.00
  11 -15  -1  164.88   21.00
 -11  15   1  143.19   23.10
  11  15  -1  164.58   15.20
  11  15  -1  151.28   13.30
 -11  15   1  179.38   20.60
  11  15  -1  157.58   18.00
  11  15  -1  157.48   14.60
 -11  15   1  182.48   19.50
  11  15  -1  159.48   19.80
  10 -15  -1   80.09   15.90
  10 -15  -1   49.00   16.30
  10 -15  -1   90.29   14.40
 -10  15   1   72.59   17.40
 -10  15   1   71.89   11.40
  10  15  -1   66.59    9.30
  10  15  -1   60.29    7.60
  10  15  -1   67.49   13.20
 -10  15   1   61.49   12.50
  10  15  -1   69.69    7.60
  10  15  -1   86.69   14.60
   9 -15  -1  152.38   19.90
   9 -15  -1  187.08   20.00
   9  15  -1  194.58   18.40
   9  15  -1  185.98   20.80
  -9  15   1  173.38   17.10
  -9  15   1  190.18   21.40
   9  15  -1  190.08   13.80
   9  15  -1  170.88   13.10
  -9  15   1  193.98   19.00
   8 -15  -1   12.50    9.60
   8 -15  -1   15.80   11.60
   8 -15  -1   -1.40    9.30
  -8  15   1    0.70   11.60
  -8  15   1   13.50    8.50
   8  15  -1    9.90    3.70
  -8  15   1    7.10    7.00
   8  15  -1   22.40   10.40
   8  15  -1   13.80    4.80
   8  15  -1   -7.50    7.00
   7 -15  -1   -0.40    8.20
   7 -15  -1   -8.70    8.20
   7 -15  -1   -1.00    9.60
   7  15  -1    6.00    6.50
   7  15  -1  -12.60    9.40
   7  15  -1    1.40    3.00
   7  15  -1    6.10    4.70
  -7  15   1    8.20    8.00
  -7  15   1    1.20   10.00
  -7  15   1   -4.90    6.30
  -7  15   1    0.10   10.20
   6 -15  -1   -1.40    7.20
   6 -15  -1   -6.60    7.60
   6 -15  -1    3.90    8.40
  -6  15   1   -1.10    7.30
  -6  15   1    8.10    8.80
  -6  15   1   11.50    9.50
   6  15  -1    2.20    4.40
  -6  15   1    0.70    6.00
   6  15  -1   -3.40    3.20
   6  15  -1   -8.10    6.90
   6  15  -1   -2.70    5.30
   5 -15  -1  816.32   47.70
   5 -15  -1  729.83   47.90
   5 -15  -1  789.72   47.10
  -5  15   1  868.51   46.90
   5  15  -1  762.62   43.90
   5  15  -1  808.12   44.70
  -5  15   1  752.72   49.00
  -5  15   1  830.42   48.00
   5  15  -1  783.62   47.20
   5  15  -1  812.92   48.40
  -5  15   1  785.52   48.30
   4 -15  -1  315.17   21.30
   4 -15  -1  267.07   21.80
  -4  15   1  312.27   24.50
   4  15  -1  296.67   18.70
  -4  15   1  303.97   21.80
  -4  15   1  309.97   20.90
   4  15  -1  294.87   20.50
   4  15  -1  305.57   22.30
   4  15  -1  288.57   17.60
  -4  15   1  295.47   22.10
   3 -15  -1   16.10    6.10
  -3 -15   1   11.60    6.30
   3 -15  -1    9.80    6.40
   3  15  -1    9.40    5.30
   3  15  -1    6.80    6.30
   3  15  -1   16.10    3.50
  -3  15   1   17.10    8.60
  -3  15   1   18.80    6.10
  -3  15   1    4.30    6.10
  -3  15   1   16.50    6.90
   3  15  -1   13.60    4.70
  -2 -15   1   29.50    6.80
  -2 -15   1   21.30    4.90
   2 -15  -1   14.80    7.50
   2 -15  -1   21.40    2.30
   2 -15  -1   10.80    5.50
   2 -15  -1   17.70    2.80
   2  15  -1   24.40    6.90
   2  15  -1   26.00    4.90
   2  15  -1   18.70    4.40
  -2  15   1   26.00    6.90
  -2  15   1   18.80    6.30
  -2  15   1   25.80    6.50
   2  15  -1   11.80    3.60
   2  15  -1   17.40    4.30
  -2  15   1   -2.80    6.50
   1 -15  -1   68.09    7.40
  -1 -15   1   53.99    6.70
  -1 -15   1   48.40    8.60
   1 -15  -1   61.19    8.40
   1  15  -1   61.69    6.90
   1  15  -1   73.29    8.40
  -1  15   1   61.29    8.00
   1  15  -1   72.29    5.10
   1  15  -1   64.29    7.50
  -1  15   1   64.39    7.80
   1  15  -1   61.09    8.90
  -1  15   1   64.19    7.60
  -1  15   1   65.39    8.40
   0 -15  -1  900.71   48.30
   0 -15   1  874.41   50.09
   0 -15   1  866.51   48.30
   0 -15  -1  860.11   50.39
   0  15   1  827.02   49.10
   0  15   1  871.61   48.70
   0  15  -1  855.11   48.50
   0  15  -1  835.42   48.20
   0  15  -1  837.92   48.50
   0  15   1  763.42   48.50
  -1 -15  -1  218.28   14.80
   1 -15   1  218.48   13.00
  -1 -15  -1  220.88   18.00
   1 -15   1  230.88   17.90
   1 -15   1  223.18   15.70
   1  15   1  219.78   16.10
  -1  15  -1  207.28   15.50
   1  15   1  241.88   15.40
   1  15   1  205.58   15.10
   1  15   1  206.08   17.80
  -1  15  -1  209.58   14.80
  -1  15  -1  201.58   16.00
  -1  15  -1  239.58   16.30
   2 -15   1  999.70   58.99
  -2 -15  -1 1059.49   56.19
   2 -15   1 1014.20   55.69
   2 -15   1  888.31   57.19
   2 -15   1 1048.70   57.79
  -2 -15  -1 1053.29   58.99
   2  15   1 1031.60   55.39
  -2  15  -1  978.10   58.19
   2  15   1 1006.20   59.19
  -2  15  -1 1043.80   56.69
   2  15   1  991.60   57.09
  -2  15  -1 1001.00   57.79
  -2  15  -1 1049.09   58.49
   2  15   1 1007.00   56.49
   2  15   1 1029.80   54.99
   3 -15   1   46.50    5.60
   3 -15   1   39.10    7.50
   3 -15   1   51.39    7.90
  -3 -15  -1   42.10    8.20
  -3 -15  -1   42.90    4.80
   3  15   1   46.30    5.20
  -3  15  -1   43.10    6.10
   3  15   1   46.00    6.60
  -3  15  -1   60.39    9.00
  -3  15  -1   52.09    8.40
  -3  15  -1   62.49    7.90
   3  15   1   47.40    7.80
   4 -15   1  224.98   18.10
   4 -15   1  189.18   17.70
   4 -15   1  243.68   15.70
   4  15   1  227.48   16.10
  -4  15  -1  240.68   17.90
  -4  15  -1  248.18   15.60
  -4  15  -1  220.88   19.30
   4  15   1  239.78   14.40
  -4  15  -1  209.88   19.00
   4  15   1  232.78   19.70
   5 -15   1  105.49   10.70
   5 -15   1  104.49   11.40
   5 -15   1   90.79   11.80
   5 -15   1  101.79   11.00
   5  15   1   99.99   12.50
   5  15   1   85.59   10.00
  -5  15  -1  104.59   10.80
  -5  15  -1   76.89   11.70
  -5  15  -1   97.19   11.00
   5  15   1   95.49    7.50
  -5  15  -1   80.59   12.30
   6 -15   1  518.75   38.60
   6 -15   1  575.44   36.40
  -6  15  -1  575.24   39.90
  -6  15  -1  564.44   38.00
   6  15   1  583.84   32.20
  -6  15  -1  569.74   39.00
  -6  15  -1  638.94   35.10
   6  15   1  599.24   33.80
   7 -15   1   16.50   10.00
   7 -15   1    6.10    7.20
   7 -15   1   -5.20    8.10
   7  15   1   17.30    9.70
   7  15   1    6.10    2.40
  -7  15  -1    0.30   10.60
  -7  15  -1    3.90    6.80
  -7  15  -1   -2.60    7.10
   7  15   1    7.70    7.30
   7  15   1    6.60    5.10
  -7  15  -1    8.40   12.80
   8 -15   1  144.49   14.80
   8 -15   1  134.99   14.30
   8 -15   1  118.99   16.60
  -8  15  -1  112.69   16.10
   8  15   1  125.09   10.90
  -8  15  -1  140.59   15.70
  -8  15  -1  152.28   15.20
   8  15   1  114.69   13.00
   8  15   1  129.39   16.00
  -8  15  -1   88.19   18.80
   9 -15   1  123.29   15.30
   9 -15   1  103.79   14.70
   9 -15   1  112.19   16.90
   9  15   1  132.69   11.40
   9  15   1  129.99   16.50
  -9  15  -1  122.09   17.30
  -9  15  -1  103.89   18.60
  -9  15  -1  127.19   13.90
   9  15   1  108.99   13.40
  -9  15  -1  104.69   13.60
  10 -15   1   13.00   11.30
  10 -15   1  -21.40   14.40
  10 -15   1  -10.50   14.60
  10  15   1   -5.60   12.90
 -10  15  -1    0.90   14.80
  10  15   1    1.90    6.10
  10  15   1   -9.90   12.20
 -10  15  -1    1.70    9.40
 -10  15  -1   -0.60    7.80
  11 -15   1   63.89   15.90
  11 -15   1    4.30   15.80
  11 -15   1   42.40   17.20
 -11  15  -1   27.70   22.60
 -11  15  -1   37.70    9.90
  11  15   1   35.20    8.80
 -11  15  -1   33.50   11.70
  11  15   1    9.30   15.60
  11  15   1    8.10   14.20
  12 -15   1   46.70   21.20
  12 -15   1   54.09   21.70
 -12  15  -1   42.30   14.50
 -12  15  -1   54.89   13.30
 -12  15  -1   43.30   22.50
  12  15   1   20.10   14.90
  12 -16  -1   -8.10   24.90
  12 -16  -1   -1.30   17.50
  12  16  -1    8.50   10.90
  12  16  -1    6.70   18.60
 -12  16   1   13.90   12.20
 -12  16   1  -25.50   26.10
  11 -16  -1   12.90   15.40
  11 -16  -1   14.90   20.70
  11 -16  -1   33.10   15.00
  11  16  -1    2.30    7.10
  11  16  -1   16.60   14.50
 -11  16   1    4.70   17.80
 -11  16   1   18.60   12.80
  11  16  -1   14.00   12.30
 -11  16   1   -7.50   10.70
  11  16  -1   -0.90    6.70
  11  16  -1   -2.60    5.80
  10 -16  -1  153.58   19.50
  10 -16  -1  205.88   21.10
  10 -16  -1  150.78   21.40
  10  16  -1  178.78   13.50
 -10  16   1  168.08   20.50
  10  16  -1  183.18   15.00
  10  16  -1  156.78   19.40
  10  16  -1  172.48   13.60
  10  16  -1  166.08   17.20
 -10  16   1  163.68   22.40
 -10  16   1  199.78   18.70
   9 -16  -1   22.80   11.50
   9 -16  -1   -4.70   14.30
   9 -16  -1    5.60   12.90
   9  16  -1    1.30    4.60
   9  16  -1   -2.20    5.30
   9  16  -1    5.80    8.90
  -9  16   1   -8.70   13.20
  -9  16   1   16.30   10.00
  -9  16   1   19.00   10.00
   9  16  -1  -14.20    9.80
   8 -16  -1  114.39   14.50
   8 -16  -1  116.19   14.80
   8 -16  -1  102.99   16.00
   8  16  -1  120.79   14.90
   8  16  -1   98.09   10.00
  -8  16   1  116.69   17.20
   8  16  -1  108.19   15.20
   8  16  -1  112.49    9.00
  -8  16   1   98.69   13.30
   7 -16  -1   15.80    9.20
   7 -16  -1   35.10    9.90
   7 -16  -1   31.90   11.10
   7  16  -1   11.70    9.50
   7  16  -1   19.90    5.20
  -7  16   1   27.00   11.70
   7  16  -1   26.20    7.30
  -7  16   1   29.70   11.70
   7  16  -1   15.30    4.10
  -7  16   1   15.00    8.50
  -7  16   1   21.50    7.50
   6 -16  -1  523.05   34.00
   6 -16  -1  449.16   34.40
   6 -16  -1  515.25   33.60
  -6  16   1  542.85   32.80
   6  16  -1  507.65   31.00
   6  16  -1  495.45   29.00
  -6  16   1  530.15   33.80
  -6  16   1  472.55   37.30
   6  16  -1  525.05   29.90
  -6  16   1  505.85   34.90
   5 -16  -1   41.40    9.50
   5 -16  -1   38.90    8.70
  -5  16   1   48.60   11.40
   5  16  -1   39.20    5.70
   5  16  -1   44.10    5.10
   5  16  -1   53.49    9.30
  -5  16   1   54.09   10.30
   5  16  -1   55.39   10.50
  -5  16   1   34.10    7.60
  -5  16   1   50.09    9.40
   4 -16  -1  560.84   40.00
   4 -16  -1  703.63   40.20
   4  16  -1  643.64   36.80
  -4  16   1  667.43   40.70
   4  16  -1  666.53   37.70
  -4  16   1  687.33   40.60
  -4  16   1  634.64   41.40
   4  16  -1  652.83   38.70
   4  16  -1  664.73   41.20
  -4  16   1  679.63   39.00
   3 -16  -1  220.58   19.60
  -3 -16   1  215.18   17.70
   3 -16  -1  219.58   17.10
   3 -16  -1  197.48   17.40
   3 -16  -1  224.28   13.40
  -3  16   1  203.08   17.60
   3  16  -1  226.18   14.80
   3  16  -1  233.88   18.60
  -3  16   1  193.88   18.40
  -3  16   1  231.08   16.40
   3  16  -1  212.68   14.10
  -3  16   1  236.28   18.00
   3  16  -1  211.98   15.40
   2 -16  -1  133.09    7.70
   2 -16  -1  120.09   13.40
   2 -16  -1  147.09   13.60
  -2 -16   1  139.29   13.90
  -2 -16   1  159.68   10.90
   2  16  -1  119.39   11.80
  -2  16   1  135.19   13.30
  -2  16   1  128.49   12.10
   2  16  -1  119.89   14.00
   2  16  -1  130.79   10.40
   2  16  -1  140.49    9.50
   2  16  -1  126.69   10.60
  -2  16   1  134.59   13.20
  -2  16   1  113.49   13.80
   1 -16  -1    9.30    4.80
   1 -16  -1    9.10    7.30
  -1 -16   1    3.90    6.40
  -1 -16   1   12.60    4.50
  -1  16   1   -2.90    5.50
   1  16  -1   12.10    4.90
   1  16  -1    3.50    4.20
  -1  16   1    2.80    5.50
   1  16  -1   -1.40    4.50
   1  16  -1    1.20    6.10
  -1  16   1    5.40    5.20
  -1  16   1    9.30    5.00
   1  16  -1    6.30    1.80
   0 -16  -1  168.88   13.30
   0 -16   1  161.28   15.60
   0 -16   1  171.38   12.90
   0 -16  -1  174.58   16.30
   0  16   1  158.38   13.20
   0  16   1  166.58   13.10
   0  16  -1  168.98   13.40
   0  16  -1  166.58   12.90
   0  16   1  138.59   13.40
   0  16  -1  154.28   12.40
  -1 -16  -1   93.19   11.30
   1 -16   1   91.49   10.80
   1 -16   1  115.49   11.50
   1 -16   1   94.79    6.70
  -1 -16  -1  100.29    8.70
  -1  16  -1   89.59   10.60
  -1  16  -1   94.99   11.10
   1  16   1   85.49    9.80
   1  16   1   89.49    9.60
   1  16   1   87.69   10.20
  -1  16  -1   94.09    9.40
  -1  16  -1   96.19   11.10
   1  16   1  110.89   13.20
   2 -16   1  111.99   11.40
   2 -16   1   96.59   10.20
   2 -16   1  101.19    7.60
  -2 -16  -1   95.09   11.50
   2 -16   1   97.99   11.40
  -2 -16  -1   86.79    8.60
   2  16   1  104.49   10.70
  -2  16  -1   85.09   11.30
   2  16   1   92.99    6.70
  -2  16  -1  113.49    9.80
   2  16   1   95.89    6.10
  -2  16  -1   95.69   11.50
   2  16   1   99.59   11.90
  -2  16  -1   85.49   11.00
   2  16   1   97.19    9.60
   3 -16   1  137.69   13.80
  -3 -16  -1  142.89   10.30
   3 -16   1  147.29   15.90
   3 -16   1  144.79   10.90
   3 -16   1  135.19   14.50
  -3 -16  -1  132.29   14.80
  -3  16  -1  138.09   14.60
   3  16   1  130.49   12.00
   3  16   1  153.38   11.00
  -3  16  -1  152.38   11.80
  -3  16  -1  148.69   13.80
  -3  16  -1  159.88   15.20
   3  16   1  155.28   16.00
   4 -16   1    3.50    6.60
   4 -16   1    6.40    8.00
   4 -16   1   -4.80    3.90
   4  16   1    0.90    3.60
   4  16   1  -10.10    7.00
   4  16   1    5.20    5.20
  -4  16  -1   -5.00    7.40
  -4  16  -1    6.80    7.30
  -4  16  -1    0.10    4.00
  -4  16  -1   -3.50    6.00
   5 -16   1  118.89   11.50
   5 -16   1  120.29   13.50
   5 -16   1  104.89   12.80
   5 -16   1   97.19   12.20
   5  16   1  112.59    8.80
   5  16   1  115.79   11.40
  -5  16  -1  108.69   14.00
  -5  16  -1  119.99   11.50
  -5  16  -1  118.79   13.50
  -5  16  -1  121.19   13.80
   5  16   1   94.59   13.10
   6 -16   1  161.18   17.00
   6 -16   1  161.48   17.00
   6 -16   1  139.39   18.20
   6 -16   1  170.88   14.20
  -6  16  -1  187.98   14.70
  -6  16  -1  152.18   17.30
  -6  16  -1  174.58   16.70
   6  16   1  136.79   15.80
  -6  16  -1  144.39   16.20
   6  16   1  156.18   12.60
   6  16   1  170.78   10.60
   7 -16   1   77.49   11.90
   7 -16   1   54.69   11.50
   7 -16   1   75.39   13.30
   7  16   1   65.89    7.80
   7  16   1   66.99   12.60
  -7  16  -1   83.29   14.10
  -7  16  -1   58.69   10.40
   7  16   1   72.39    5.40
  -7  16  -1   60.89    9.50
  -7  16  -1   83.59   13.80
   8 -16   1  243.78   24.00
   8 -16   1  190.08   23.40
   8 -16   1  293.07   22.90
   8  16   1  242.38   22.40
  -8  16  -1  251.57   26.60
   8  16   1  269.77   17.30
  -8  16  -1  247.68   25.10
  -8  16  -1  262.97   21.70
  -8  16  -1  268.17   20.40
   8  16   1  243.48   24.40
   9 -16   1   55.39   15.20
   9 -16   1   48.00   12.70
   9 -16   1   76.89   13.50
   9  16   1   63.39   11.40
  -9  16  -1   80.09   17.00
  -9  16  -1   78.99   15.30
  -9  16  -1   80.09   11.40
  -9  16  -1   85.49   12.30
   9  16   1   77.39   15.00
   9  16   1   67.39    7.80
  10 -16   1  181.38   24.00
  10 -16   1  206.58   22.00
  10 -16   1  259.67   29.30
  10  16   1  250.77   23.40
  10  16   1  241.98   17.90
  10  16   1  241.68   24.50
 -10  16  -1  236.18   22.60
 -10  16  -1  248.88   26.70
 -10  16  -1  277.27   22.20
  11 -16   1    6.20   17.70
  11 -16   1    5.20   13.90
  11 -16   1   -2.90   14.30
 -11  16  -1  -23.70   17.90
 -11  16  -1  -14.60   10.80
  11  16   1   -4.70   12.20
  11  16   1    5.60    8.00
 -11  16  -1  -21.90   11.00
  11 -17  -1   92.19   24.80
  11 -17  -1  105.29   23.10
  11 -17  -1  105.99   17.90
  11  17  -1  104.49   22.10
 -11  17   1  121.49   16.50
 -11  17   1   56.59   25.80
  11  17  -1  114.29   14.10
  11  17  -1  114.69   10.80
  11  17  -1   90.69   16.50
  11  17  -1  108.09   11.90
 -11  17   1   95.79   14.00
  10 -17  -1   -9.30   14.50
  10 -17  -1    6.30   16.60
  10 -17  -1  -27.50   11.60
  10  17  -1   13.00   13.40
  10  17  -1    6.90    6.10
  10  17  -1   -1.20    5.20
 -10  17   1  -12.00   10.80
 -10  17   1  -23.40   13.90
 -10  17   1   -4.00   10.40
  10  17  -1    4.80    6.60
  10  17  -1   16.20   13.30
   9 -17  -1  224.98   27.90
   9 -17  -1  229.98   24.40
   9 -17  -1  243.88   25.40
   9  17  -1  268.67   22.30
  -9  17   1  285.97   25.90
   9  17  -1  264.37   16.90
  -9  17   1  210.88   26.90
  -9  17   1  286.57   22.00
   9  17  -1  254.37   17.30
   9  17  -1  301.27   26.90
   8 -17  -1  -17.30   14.40
   8 -17  -1    1.50   10.70
   8 -17  -1    3.50   10.20
   8  17  -1   20.10   10.40
   8  17  -1   -3.90    9.20
  -8  17   1    6.70    9.80
  -8  17   1  -10.80   11.70
  -8  17   1    1.20    8.10
   8  17  -1   10.90    5.00
   8  17  -1    0.90    3.80
   7 -17  -1   28.60   10.20
   7 -17  -1   44.50   12.20
   7  17  -1   49.90    6.30
  -7  17   1   48.40   10.00
  -7  17   1   15.40   12.20
   7  17  -1   45.30    5.40
  -7  17   1   26.90   10.20
  -7  17   1   49.90   12.10
   7  17  -1   44.50   11.10
   7  17  -1   43.80    8.30
   6 -17  -1   33.10   11.20
   6 -17  -1   64.69   10.80
   6  17  -1   32.20   12.20
  -6  17   1   62.39   10.70
  -6  17   1   60.39    9.10
  -6  17   1   20.10   11.10
   6  17  -1   37.90    7.70
   6  17  -1   56.49    9.80
  -6  17   1   62.29   13.30
   6  17  -1   48.40    5.70
   6  17  -1   55.09    6.60
   5 -17  -1    9.80    8.90
   5 -17  -1   33.90    9.00
   5  17  -1   18.80    4.40
   5  17  -1    5.30    7.70
   5  17  -1   28.60    9.70
  -5  17   1   12.60    9.70
  -5  17   1   10.10    6.80
  -5  17   1   25.20    8.60
   5  17  -1   29.50    5.40
  -5  17   1   27.70   10.10
   4 -17  -1  228.58   20.20
   4 -17  -1  258.67   20.10
  -4  17   1  243.28   20.40
   4  17  -1  296.57   19.00
   4  17  -1  264.57   21.40
   4  17  -1  242.78   17.20
  -4  17   1  249.38   21.10
  -4  17   1  257.97   19.60
  -4  17   1  271.27   22.20
   4  17  -1  240.08   16.20
   3 -17  -1  269.77   19.90
   3 -17  -1  274.37   16.00
  -3 -17   1  257.67   20.60
   3 -17  -1  262.57   22.50
   3 -17  -1  245.18   16.60
  -3  17   1  249.38   20.60
   3  17  -1  271.07   17.80
   3  17  -1  282.77   21.90
  -3  17   1  267.07   21.80
   3  17  -1  290.97   17.40
  -3  17   1  270.87   19.10
   3  17  -1  272.87   17.60
  -3  17   1  293.07   21.10
  -2 -17   1  477.15   27.10
   2 -17  -1  460.25   28.40
  -2 -17   1  433.96   29.50
   2 -17  -1  458.15   31.00
  -2  17   1  457.75   28.10
   2  17  -1  453.35   26.80
  -2  17   1  429.06   28.80
  -2  17   1  442.06   29.10
   2  17  -1  494.55   30.60
   2  17  -1  445.86   25.50
   2  17  -1  407.46   26.80
   2  17  -1  455.45   27.30
  -2  17   1  422.86   29.50
   1 -17  -1  238.98   20.30
  -1 -17   1  235.38   19.50
   1 -17  -1  257.57   17.40
  -1 -17   1  259.27   17.30
  -1  17   1  226.38   18.50
   1  17  -1  256.47   21.30
  -1  17   1  254.87   18.10
   1  17  -1  233.18   16.70
   1  17  -1  247.98   17.10
  -1  17   1  230.98   18.10
   1  17  -1  242.78   17.10
  -1  17   1  242.28   18.30
   0 -17   1  113.69   11.10
   0 -17  -1  121.19   10.70
   0 -17  -1  100.89   12.70
   0 -17   1  127.09   14.20
   0  17   1  124.19   11.60
   0  17   1  115.59   12.20
   0  17  -1  113.09   11.50
   0  17  -1  133.49   13.20
   0  17   1  111.99   12.60
   0  17  -1  124.39   12.40
   1 -17   1   -0.90    6.50
   1 -17   1    4.50    2.00
   1 -17   1   -4.90    6.50
  -1 -17  -1    6.10    4.90
  -1 -17  -1    1.30    7.00
   1  17   1    7.90    7.40
   1  17   1    2.90    5.60
  -1  17  -1    1.40    5.00
  -1  17  -1    1.60    7.20
   1  17   1   -8.00    5.80
  -1  17  -1   -8.10    4.30
  -1  17  -1    1.60    5.60
   1  17   1    0.40    5.10
  -2 -17  -1  182.48   17.90
   2 -17   1  199.78   18.10
   2 -17   1  191.58   12.40
   2 -17   1  185.28   15.90
  -2 -17  -1  193.18   13.70
  -2  17  -1  191.28   14.30
   2  17   1  215.78   18.90
  -2  17  -1  212.38   16.00
  -2  17  -1  193.08   16.90
   2  17   1  171.08   15.30
  -2  17  -1  209.38   16.90
   2  17   1  211.38   14.60
  -3 -17  -1    3.00    3.70
   3 -17   1   -1.80    6.10
   3 -17   1  -18.40    6.50
  -3 -17  -1    1.40    7.40
   3 -17   1   -3.50    7.20
   3 -17   1    5.50    3.80
  -3  17  -1  -12.20    6.70
  -3  17  -1   -3.80    4.90
  -3  17  -1    7.70    8.00
   3  17   1    4.60    4.10
  -3  17  -1    0.10    6.90
   3  17   1   -5.70    7.80
   3  17   1   -5.70    4.10
   3  17   1   -4.60    4.70
   4 -17   1   13.00    7.40
   4 -17   1    6.70    4.40
   4 -17   1    6.40    6.80
  -4  17  -1   -1.90    7.10
   4  17   1   -1.10    4.10
   4  17   1    0.50    8.20
  -4  17  -1   14.00   10.70
   4  17   1    3.90    5.00
  -4  17  -1    4.50    5.30
  -4  17  -1    2.80    8.00
   5 -17   1  183.78   13.80
   5 -17   1  143.79   16.60
  -5  17  -1  143.09   16.00
  -5  17  -1  161.48   18.30
   5  17   1  163.28   13.00
   5  17   1  155.58   10.90
  -5  17  -1  149.69   13.50
  -5  17  -1  153.08   19.30
   6 -17   1  224.58   20.00
   6 -17   1  268.27   18.30
   6 -17   1  240.08   20.10
   6 -17   1  195.98   20.90
  -6  17  -1  225.38   17.60
   6  17   1  233.38   22.40
  -6  17  -1  228.68   19.60
  -6  17  -1  202.78   27.40
   6  17   1  224.18   16.00
   6  17   1  219.58   13.90
  -6  17  -1  205.38   22.60
   7 -17   1   76.09   12.60
   7 -17   1  108.09   11.10
   7 -17   1   51.69   12.10
   7  17   1   86.09    6.20
  -7  17  -1   97.09   15.30
   7  17   1   87.19   10.80
   7  17   1   91.89   14.40
  -7  17  -1  113.19   12.40
  -7  17  -1   80.89   14.30
  -7  17  -1  102.99   10.90
   8 -17   1   16.50   12.60
   8 -17   1   14.90    9.80
   8 -17   1   12.00   12.50
   8  17   1   16.00    6.10
   8  17   1   24.80    8.90
  -8  17  -1   22.60   12.50
  -8  17  -1   -2.60   12.30
   8  17   1   26.30   11.80
  -8  17  -1   15.20    7.10
  -8  17  -1    5.00    9.00
   9 -17   1   56.09   15.00
   9 -17   1   53.69   15.50
   9 -17   1   82.69   16.70
   9  17   1   86.09    8.90
   9  17   1   74.89   13.70
   9  17   1  103.19   15.90
  -9  17  -1   72.19   11.40
  -9  17  -1   65.09   17.40
  -9  17  -1   56.99   11.70
  -9  17  -1   84.39   17.00
  10 -17   1  -25.70   18.70
  10 -17   1  -22.10   12.00
  10 -17   1   11.80   16.10
  10  17   1    3.70    6.70
 -10  17  -1   -2.90   10.00
  10  17   1   27.60   15.00
 -10  17  -1   11.60    8.50
 -10  17  -1   23.90   16.90
  10  17   1  -22.70   13.20
  11 -17   1   81.69   17.50
  11 -17   1   74.59   24.60
  11 -17   1   78.49   20.90
 -11  17  -1   91.09   13.30
 -11  17  -1   98.89   22.90
 -11  17  -1  113.59   18.50
  11  17   1   85.69   18.30
  11  17   1   96.69   11.50
  11 -18  -1   48.20   17.70
  11 -18  -1   20.00   25.10
 -11  18   1   55.99   22.20
  11  18  -1   28.90    8.50
 -11  18   1   26.00   11.70
  11  18  -1   36.90    6.00
  11  18  -1   25.40    6.40
  11  18  -1   39.20   16.90
  10 -18  -1  115.99   21.60
  10 -18  -1  129.49   21.80
  10 -18  -1   98.29   20.40
  10  18  -1  140.29   12.50
  10  18  -1  123.39   12.70
 -10  18   1  128.09   14.80
  10  18  -1  126.09   11.50
 -10  18   1  153.68   18.90
 -10  18   1  124.19   22.50
  10  18  -1  132.39   19.60
  10  18  -1  135.79   16.40
   9 -18  -1  160.18   21.40
   9 -18  -1  198.78   23.00
   9 -18  -1  159.88   21.80
   9  18  -1  194.38   14.00
  -9  18   1  200.48   21.40
   9  18  -1  182.28   14.30
   9  18  -1  192.68   22.00
  -9  18   1  187.08   23.40
   9  18  -1  181.68   20.60
  -9  18   1  202.48   21.60
   8 -18  -1  128.09   17.30
   8 -18  -1  104.19   17.30
   8 -18  -1  121.89   15.70
   8  18  -1  145.59   11.30
   8  18  -1  122.59   10.50
  -8  18   1  131.29   13.60
   8  18  -1  118.29   18.10
   8  18  -1  119.79   16.70
  -8  18   1  137.49   18.90
  -8  18   1  129.99   15.30
   8  18  -1  136.99   15.10
   7 -18  -1  297.97   28.00
   7 -18  -1  309.97   25.50
   7 -18  -1  347.97   28.10
  -7  18   1  302.07   28.00
  -7  18   1  280.27   28.80
   7  18  -1  320.47   22.90
  -7  18   1  353.36   27.60
   7  18  -1  331.07   20.50
   7  18  -1  326.07   19.70
  -7  18   1  325.77   23.30
   7  18  -1  304.97   27.00
   7  18  -1  312.97   27.20
   6 -18  -1   10.20    9.00
   6 -18  -1    8.00   10.20
  -6  18   1   -4.40   10.80
   6  18  -1    9.20    4.90
   6  18  -1    0.70    8.80
  -6  18   1   13.10   10.90
   6  18  -1    2.40    4.80
  -6  18   1   11.00    9.00
  -6  18   1   14.10    8.70
   6  18  -1   16.60    9.40
   6  18  -1    6.50    6.30
   5 -18  -1  315.07   23.50
   5 -18  -1  284.97   25.70
   5  18  -1  269.27   21.80
  -5  18   1  286.17   26.00
   5  18  -1  286.97   18.60
  -5  18   1  292.27   23.40
  -5  18   1  292.07   24.70
   5  18  -1  303.17   19.40
  -5  18   1  330.27   21.60
   4 -18  -1    4.90    8.10
   4 -18  -1   13.30    8.00
   4 -18  -1   14.50    4.30
   4 -18  -1   19.00   10.20
  -4  18   1    8.00    8.00
   4  18  -1   18.30   10.40
   4  18  -1   20.40    6.00
  -4  18   1   27.30    9.50
  -4  18   1   14.40   10.00
   4  18  -1   21.70    6.80
  -4  18   1   29.10    8.20
   4  18  -1   15.40    4.60
  -3 -18   1  189.08   17.10
   3 -18  -1  181.38   15.80
   3 -18  -1  155.28   11.40
   3 -18  -1  159.78   19.10
   3 -18  -1  172.08   10.80
   3  18  -1  184.28   12.90
  -3  18   1  178.08   15.00
  -3  18   1  160.48   18.10
   3  18  -1  169.98   13.10
  -3  18   1  148.89   17.60
   3  18  -1  169.88   19.60
   3  18  -1  155.18   14.00
  -3  18   1  174.38   18.80
  -2 -18   1  124.19   14.90
  -2 -18   1  130.09   11.00
   2 -18  -1  139.19   12.90
   2 -18  -1  116.19   13.90
   2  18  -1  134.39   15.90
  -2  18   1  131.79   15.60
   2  18  -1  119.39    8.40
  -2  18   1  111.19   13.00
  -2  18   1  128.39   13.80
   2  18  -1  116.09   12.70
  -2  18   1  137.59   14.40
   2  18  -1  110.89   10.80
   2  18  -1  124.89   12.00
  -1 -18   1   90.29    9.50
  -1 -18   1   86.69   11.10
   1 -18  -1   64.89   11.20
   1 -18  -1   69.89    8.60
   1  18  -1   81.59   11.50
  -1  18   1   79.89    9.70
   1  18  -1   73.09    8.70
   1  18  -1   69.99    8.20
  -1  18   1   73.49   10.20
  -1  18   1   75.59   10.40
  -1  18   1   76.29    9.50
   1  18  -1   78.69    8.90
   0 -18  -1   -0.90    4.70
   0 -18  -1    3.30    8.20
   0 -18   1   -2.30    7.30
   0 -18   1   -7.00    4.70
   0  18  -1    1.40    6.00
   0  18   1    1.40    5.90
   0  18   1    0.50    5.50
   0  18   1    6.40    6.40
   0  18  -1    7.00    6.00
   0  18  -1   -5.70    6.40
   1 -18   1  135.29   16.10
  -1 -18  -1  149.99   16.60
   1 -18   1  148.19   13.30
  -1 -18  -1  148.09   12.40
  -1  18  -1  158.98   14.60
  -1  18  -1  143.19   14.20
   1  18   1  131.89   13.30
   1  18   1  167.08   17.10
   1  18   1  133.19   13.80
   1  18   1  131.19   14.40
  -1  18  -1  130.99   13.80
  -1  18  -1  151.68   12.50
  -2 -18  -1  123.89   10.70
   2 -18   1  121.79    8.80
   2 -18   1  131.69   13.40
   2 -18   1  114.99   13.50
  -2 -18  -1  132.49   15.90
  -2  18  -1   96.69   12.00
  -2  18  -1  122.69   14.20
  -2  18  -1  134.19   14.70
   2  18   1  121.99   11.60
   2  18   1  117.59   13.50
  -2  18  -1  113.49   11.30
   2  18   1   99.89   12.70
   3 -18   1  732.93   42.70
  -3 -18  -1  749.92   40.40
   3 -18   1  621.54   41.90
   3 -18   1  671.43   44.40
  -3 -18  -1  723.33   44.10
   3 -18   1  734.33   40.00
  -3  18  -1  673.93   43.70
  -3  18  -1  697.63   43.40
   3  18   1  715.83   39.70
  -3  18  -1  746.83   41.10
   3  18   1  707.73   40.70
   3  18   1  717.53   44.70
   3  18   1  712.53   39.00
  -3  18  -1  688.43   43.40
   3  18   1  679.43   41.40
   4 -18   1  212.78   20.40
   4 -18   1  169.28   17.30
   4 -18   1  197.48   18.90
  -4 -18  -1  209.28   19.00
   4 -18   1  192.18   14.10
   4  18   1  157.48   20.00
   4  18   1  179.88   14.80
  -4  18  -1  180.68   19.30
  -4  18  -1  173.08   17.30
  -4  18  -1  194.28   18.80
   4  18   1  192.28   14.70
  -4  18  -1  177.18   14.70
   4  18   1  183.78   13.50
   5 -18   1   35.30   10.40
   5 -18   1   70.79   11.00
   5 -18   1   63.79    8.50
   5  18   1   51.79    6.20
   5  18   1   64.99   12.00
   5  18   1   57.89    7.80
  -5  18  -1   58.69   10.70
  -5  18  -1   66.29    7.70
  -5  18  -1   63.49   11.80
  -5  18  -1   40.50   11.90
   6 -18   1  369.96   24.10
   6 -18   1  403.46   27.30
   6 -18   1  283.57   26.90
   6  18   1  355.16   23.30
  -6  18  -1  366.46   26.30
  -6  18  -1  371.06   23.40
  -6  18  -1  333.77   28.00
   6  18   1  318.77   31.10
   6  18   1  372.36   20.80
  -6  18  -1  322.47   29.50
   7 -18   1   44.80   14.90
   7 -18   1   70.29   11.70
   7 -18   1   52.19    9.80
   7 -18   1   37.50   10.80
   7  18   1   45.90    4.80
   7  18   1   36.10   11.90
  -7  18  -1   52.99    8.50
  -7  18  -1   42.90   12.80
  -7  18  -1   46.00   13.80
  -7  18  -1   46.70   10.20
   7  18   1   44.20    7.40
   8 -18   1   19.10   12.80
   8 -18   1   14.60   15.80
   8 -18   1   27.70   10.10
   8 -18   1   28.30   11.40
  -8  18  -1   17.70    9.90
   8  18   1   37.30   13.10
  -8  18  -1   24.10   14.10
  -8  18  -1   16.30    8.70
   8  18   1   21.10    9.40
  -8  18  -1   11.30   12.70
   8  18   1   21.70    5.80
   9 -18   1   66.09   19.90
   9 -18   1  118.79   15.60
   9 -18   1   73.89   14.70
   9  18   1  101.49   10.90
  -9  18  -1   93.49   19.10
   9  18   1   70.99   12.70
  -9  18  -1   70.99   16.50
   9  18   1   58.29   15.40
  -9  18  -1   61.79   15.00
  -9  18  -1  108.59   11.30
  10 -18   1    7.90   13.40
  10 -18   1   19.60   14.00
  10 -18   1  -18.20   16.10
  10  18   1    7.20   12.00
 -10  18  -1   -6.40   17.40
  10  18   1    8.70   15.30
 -10  18  -1   20.70   14.00
  10  18   1   17.00    6.80
 -10  18  -1    6.30    9.90
  11 -18   1   -0.60   24.00
  11 -18   1    7.80   19.50
  11  18   1   -2.30    9.30
  11  18   1  -11.70   12.50
 -11  18  -1    4.10   20.20
 -11  18  -1   20.20   12.60
  11 -19  -1  -10.60   25.30
  11 -19  -1  -25.80   16.80
 -11  19   1    2.00   21.70
  11  19  -1   -7.50    7.70
 -11  19   1   12.40   14.70
  11  19  -1    3.10    4.50
  11  19  -1   16.30   15.00
  11  19  -1    1.10    5.00
  11  19  -1  -18.90   20.00
  10 -19  -1   18.10   15.00
  10 -19  -1    4.40   17.70
  10 -19  -1  -17.50   14.20
 -10  19   1   10.40   19.10
  10  19  -1    5.50   15.00
  10  19  -1    7.90    5.60
  10  19  -1  -14.40   20.40
 -10  19   1   -3.80    9.80
  10  19  -1    8.20    5.80
  10  19  -1    8.00   11.90
  10  19  -1   11.00    6.00
 -10  19   1   12.90   12.40
   9 -19  -1  -13.50   14.50
   9 -19  -1   14.80   12.50
   9 -19  -1   -6.00   15.10
   9  19  -1    2.00    4.80
  -9  19   1   14.90   19.00
  -9  19   1   -7.80   10.60
   9  19  -1    1.40    5.10
   9  19  -1   -5.60   16.10
   9  19  -1    8.40   13.60
   9  19  -1   -5.80    9.90
  -9  19   1    3.70    9.10
   8 -19  -1   94.69   15.40
   8 -19  -1  130.29   15.30
   8 -19  -1   78.59   17.10
  -8  19   1   90.39   13.60
  -8  19   1   69.69   16.60
   8  19  -1   77.29   15.20
   8  19  -1  107.29   14.90
  -8  19   1   75.29   13.10
   8  19  -1   87.59    8.90
   8  19  -1   93.79   10.70
   8  19  -1  101.09   12.10
   7 -19  -1   37.30   15.00
   7 -19  -1   35.40   11.00
  -7  19   1   41.40   13.20
  -7  19   1   35.10   10.80
   7  19  -1   19.90   12.00
  -7  19   1   36.20   10.10
   7  19  -1   39.40    6.50
   7  19  -1   27.10    8.70
   7  19  -1   27.50   12.10
   7  19  -1   38.10    5.80
  -7  19   1   48.20   14.50
   6 -19  -1  350.86   28.10
   6 -19  -1  334.07   29.00
   6  19  -1  355.66   27.30
   6  19  -1  385.46   23.70
   6  19  -1  370.66   22.80
  -6  19   1  388.96   25.90
  -6  19   1  314.97   30.30
   6  19  -1  376.96   30.40
  -6  19   1  383.06   28.40
  -6  19   1  403.86   30.40
   6  19  -1  402.46   25.80
   5 -19  -1  114.79   10.40
   5 -19  -1   98.69   12.90
   5 -19  -1  108.29   14.30
   5  19  -1  101.09   14.20
   5  19  -1  125.49   11.40
  -5  19   1  105.09   15.40
   5  19  -1  102.79   10.60
  -5  19   1  119.99   13.90
  -5  19   1  140.99   16.10
  -5  19   1  113.19   12.90
   5  19  -1  110.19   11.80
   4 -19  -1   55.49   12.40
   4 -19  -1   73.19    7.60
   4 -19  -1   77.59   13.40
   4  19  -1   69.29    8.60
  -4  19   1   66.69   13.60
  -4  19   1   82.29   10.90
   4  19  -1   73.89    8.40
   4  19  -1   76.29    8.10
  -4  19   1   84.79   12.00
  -4  19   1   66.29   12.60
   3 -19  -1   30.80    3.90
  -3 -19   1   38.60    9.50
   3 -19  -1   34.40    8.50
   3 -19  -1   32.30    3.50
   3 -19  -1   24.00   11.10
   3  19  -1   38.80    5.30
  -3  19   1   36.60   10.30
  -3  19   1   33.70    9.10
   3  19  -1   37.40    7.30
   3  19  -1   43.20   10.20
  -3  19   1   34.50    7.60
   3  19  -1   42.30    6.70
   3  19  -1   29.20    6.10
  -3  19   1   21.70    8.90
   2 -19  -1  648.34   37.10
  -2 -19   1  624.74   38.80
  -2 -19   1  626.24   36.10
   2 -19  -1  598.84   40.10
  -2  19   1  643.94   36.90
   2  19  -1  547.75   35.40
  -2  19   1  543.35   38.20
   2  19  -1  585.84   35.70
   2  19  -1  609.34   36.50
  -2  19   1  637.94   37.90
  -2  19   1  606.44   38.00
   2  19  -1  596.34   33.10
   2  19  -1  587.44   39.10
   1 -19  -1  236.78   18.80
  -1 -19   1  215.28   20.30
  -1 -19   1  233.08   16.80
   1 -19  -1  221.18   21.50
   1  19  -1  231.68   17.60
  -1  19   1  237.18   19.20
  -1  19   1  234.98   18.60
  -1  19   1  238.48   19.50
   1  19  -1  234.58   17.40
  -1  19   1  231.08   18.60
   1  19  -1  242.98   17.90
   0 -19   1  527.25   30.40
   0 -19   1  481.95   32.40
   0 -19  -1  484.55   32.90
   0 -19  -1  478.95   29.80
   0  19   1  498.65   30.00
   0  19   1  474.55   30.70
   0  19   1  427.06   30.70
   0  19  -1  470.25   29.90
   0  19  -1  486.85   31.00
   0  19  -1  440.16   30.10
   1 -19   1  112.39   13.90
   1 -19   1  142.79   13.20
  -1 -19  -1  134.89   11.30
  -1 -19  -1  122.89   14.20
  -1  19  -1  146.59   14.20
   1  19   1  112.59   12.70
   1  19   1  125.59   12.60
  -1  19  -1  126.09   13.00
  -1  19  -1  115.09   12.30
  -1  19  -1  115.69   13.90
   1  19   1  129.79   13.60
  -2 -19  -1  458.65   27.40
   2 -19   1  470.85   29.60
   2 -19   1  446.66   25.60
   2 -19   1  452.85   31.90
  -2 -19  -1  441.36   31.50
  -2  19  -1  447.06   30.50
   2  19   1  443.16   27.70
   2  19   1  444.36   28.90
   2  19   1  480.05   32.20
  -2  19  -1  489.55   28.20
  -2  19  -1  442.96   29.60
  -2  19  -1  459.15   31.40
   2  19   1  441.46   29.20
  -3 -19  -1   -2.80    4.90
   3 -19   1    3.50    4.00
   3 -19   1   -2.80    9.40
   3 -19   1    4.90    8.00
   3 -19   1  -11.00    6.60
  -3 -19  -1    2.40    8.60
  -3  19  -1   -7.60    8.60
  -3  19  -1    3.40    5.70
   3  19   1    1.00    3.40
   3  19   1    1.30    2.30
   3  19   1   22.10   10.90
   3  19   1    1.30    6.00
  -3  19  -1    4.40    8.60
   3  19   1    2.60    5.10
  -3  19  -1   -2.60    8.10
   4 -19   1  288.87   18.40
   4 -19   1  236.48   21.10
  -4 -19  -1  286.67   23.30
   4 -19   1  315.87   27.20
   4 -19   1  280.47   21.90
   4  19   1  279.97   18.40
   4  19   1  282.37   24.20
  -4  19  -1  268.37   23.90
   4  19   1  238.58   19.40
  -4  19  -1  301.07   19.00
  -4  19  -1  286.97   22.20
   4  19   1  280.77   18.70
  -4  19  -1  281.37   23.50
   5 -19   1   47.40    7.70
   5 -19   1   22.70    9.70
   5 -19   1   31.60    9.40
  -5  19  -1   56.19   14.50
   5  19   1   39.00    7.30
  -5  19  -1   42.50    9.70
  -5  19  -1   51.79    8.00
   5  19   1   28.10   11.50
   5  19   1   46.00    6.00
   6 -19   1  159.48   15.30
   6 -19   1  174.18   18.40
   6 -19   1  135.29   16.70
  -6  19  -1  166.98   18.00
   6  19   1  146.69   14.70
   6  19   1  152.38   11.10
  -6  19  -1  151.58   17.70
  -6  19  -1  152.58   15.20
  -6  19  -1  155.28   18.80
   6  19   1  176.18   18.80
   7 -19   1  178.58   18.70
   7 -19   1  152.38   18.20
   7 -19   1  179.08   17.30
  -7  19  -1  134.59   20.00
  -7  19  -1  175.98   18.60
  -7  19  -1  160.18   20.00
  -7  19  -1  169.78   16.70
   7  19   1  163.38   19.10
   7  19   1  158.28   14.60
   8 -19   1  139.59   19.70
   8 -19   1  174.78   19.30
   8 -19   1  195.48   20.00
   8 -19   1  153.78   17.70
  -8  19  -1  158.68   20.80
  -8  19  -1  149.69   20.20
   8  19   1  159.58   17.40
  -8  19  -1  162.28   15.80
   8  19   1  156.38   19.70
  -8  19  -1  209.98   20.60
   8  19   1  187.08   14.80
   9 -19   1   -5.30   12.50
   9 -19   1   27.90   15.30
   9 -19   1   28.40    9.90
   9  19   1    2.70   10.20
  -9  19  -1   25.80   15.10
  -9  19  -1   21.20   10.20
   9  19   1   20.50    6.50
  -9  19  -1   18.70   11.20
   9  19   1   -2.10   14.00
  -9  19  -1   -1.10   16.00
  10 -19   1    1.70   13.90
  10 -19   1   10.40   14.10
  10 -19   1   23.30   18.50
  10  19   1   32.60   19.10
  10  19   1   27.80    8.50
 -10  19  -1   27.50   12.90
 -10  19  -1   17.60    9.10
  10  19   1    8.70   12.70
 -10  19  -1   17.90   19.20
  10 -20  -1   42.50   21.00
  10 -20  -1   80.69   18.40
  10  20  -1   44.70   16.40
 -10  20   1   81.99   22.30
  10  20  -1   85.89   10.60
  10  20  -1  106.99   23.90
 -10  20   1   52.09   14.90
  10  20  -1   72.39    7.40
  10  20  -1   72.69    8.00
   9 -20  -1  -23.50   15.60
   9 -20  -1    0.90   13.60
   9 -20  -1   12.10   19.50
  -9  20   1    4.10   11.60
   9  20  -1   22.40   14.10
  -9  20   1    8.40   16.50
   9  20  -1   33.80   15.20
   9  20  -1    0.20    4.70
   9  20  -1   18.50    5.60
   9  20  -1    6.40   10.40
  -9  20   1    5.00   11.50
   8 -20  -1   48.00   15.10
   8 -20  -1   63.29   13.70
   8  20  -1   38.40    6.70
   8  20  -1   50.09   15.10
  -8  20   1   44.30   16.00
  -8  20   1   52.69   12.70
  -8  20   1   49.20   10.10
   8  20  -1   50.99   10.90
   8  20  -1   54.99    6.50
   8  20  -1   44.90   13.60
   7 -20  -1   49.10   14.20
   7 -20  -1   60.29   13.10
  -7  20   1   46.90   12.20
   7  20  -1   60.29    7.10
   7  20  -1   55.69   11.40
  -7  20   1   35.10   14.00
   7  20  -1   59.89    7.70
   7  20  -1   56.29   13.00
   7  20  -1   79.79   14.70
  -7  20   1   60.29   15.00
   6 -20  -1   78.99   16.90
   6 -20  -1   96.89   13.50
   6 -20  -1   84.99    9.50
  -6  20   1   73.09   12.20
  -6  20   1   99.59   13.80
   6  20  -1  100.99   10.80
   6  20  -1  102.29   12.40
   6  20  -1  100.09    9.60
   6  20  -1  125.09   15.70
  -6  20   1   69.49   17.90
   6  20  -1   87.69   10.30
  -6  20   1   82.59   15.10
   5 -20  -1   78.49   14.60
   5 -20  -1   67.79   13.10
   5 -20  -1   57.39   14.00
   5 -20  -1   70.59    8.00
   5  20  -1   82.89   10.90
  -5  20   1   79.89   11.40
  -5  20   1   84.49   15.30
   5  20  -1   55.69   13.00
  -5  20   1   88.29   14.20
   5  20  -1   77.89    9.70
  -5  20   1   93.89   12.90
   5  20  -1  110.79   11.80
   4 -20  -1   61.69   14.00
   4 -20  -1   58.99   10.60
   4 -20  -1   70.89    7.40
   4 -20  -1   63.69    7.00
   4  20  -1   67.89    8.70
  -4  20   1   64.49   12.10
   4  20  -1   67.69    8.60
   4  20  -1   60.09   12.30
  -4  20   1   82.19   11.10
   4  20  -1   61.79    7.80
  -4  20   1   64.29   12.90
  -4  20   1   64.39   12.80
  -3 -20   1  144.19   17.40
   3 -20  -1  150.78   15.70
   3 -20  -1  129.09   16.50
  -3  20   1  166.18   16.00
   3  20  -1  138.29   13.30
  -3  20   1  145.49   18.20
   3  20  -1  141.39   10.80
   3  20  -1  145.09   13.00
   3  20  -1  150.28   13.10
  -3  20   1  134.59   14.90
  -3  20   1  153.78   18.50
   2 -20  -1  151.68   14.90
  -2 -20   1  143.59   17.40
  -2 -20   1  141.39   13.70
   2 -20  -1  127.19   16.20
   2  20  -1  132.29   13.40
   2  20  -1  151.48   13.60
  -2  20   1  154.38   16.30
  -2  20   1  133.09   16.00
   2  20  -1  145.69   15.60
  -2  20   1  146.09   15.60
  -2  20   1  150.98   17.10
   2  20  -1  131.09   12.90
  -1 -20   1   22.50    7.30
  -1 -20   1   29.50    9.90
   1 -20  -1   25.70    8.60
   1 -20  -1   26.10   10.20
  -1  20   1   35.50    9.20
   1  20  -1   31.50    7.80
  -1  20   1   30.80    7.90
   1  20  -1   21.40    6.90
  -1  20   1   33.70    8.20
  -1  20   1   31.30    9.10
   1  20  -1   29.00    7.20
   0 -20  -1  284.67   19.90
   0 -20  -1  304.57   24.50
   0 -20   1  300.97   21.40
   0 -20   1  294.67   24.00
   0  20   1  260.57   21.50
   0  20  -1  268.77   21.10
   0  20   1  279.77   21.70
   0  20  -1  274.07   20.90
   0  20  -1  279.77   20.70
   0  20  -1  310.47   20.40
   0  20   1  284.87   21.40
  -1 -20  -1  671.73   38.90
   1 -20   1  700.13   39.90
   1 -20   1  651.13   42.40
  -1 -20  -1  667.73   42.60
   1  20   1  629.34   40.40
   1  20   1  672.03   39.20
  -1  20  -1  687.33   39.00
  -1  20  -1  665.03   40.60
  -1  20  -1  611.24   39.80
  -1  20  -1  664.93   40.60
   1  20   1  600.74   40.00
  -2 -20  -1   94.89   13.90
   2 -20   1  113.79   14.80
  -2 -20  -1  133.89   11.50
   2 -20   1  118.49   13.10
  -2  20  -1  127.39   14.50
   2  20   1  111.39   14.30
  -2  20  -1  143.59   15.00
   2  20   1  107.99   11.60
  -2  20  -1  129.09   14.30
   2  20   1  119.59   13.10
  -2  20  -1  123.49   12.60
   3 -20   1  112.49    9.20
   3 -20   1   89.29   15.60
  -3 -20  -1   81.09   12.80
  -3 -20  -1  118.59   10.30
   3  20   1  100.69   14.00
  -3  20  -1   93.19   12.10
   3  20   1  102.19    6.50
  -3  20  -1  100.79   11.50
  -3  20  -1   93.19   13.30
   3  20   1   99.29   11.00
   3  20   1   94.99   11.20
  -3  20  -1   99.89   13.30
   3  20   1   97.49    7.00
   4 -20   1   41.80   12.60
   4 -20   1   32.20   10.70
   4 -20   1   55.79   10.20
   4 -20   1   42.40    6.40
   4  20   1   43.00    5.20
  -4  20  -1   31.80   11.50
   4  20   1   55.19    7.30
   4  20   1   50.29    6.80
  -4  20  -1   38.60   11.70
   4  20   1   25.60   10.30
  -4  20  -1   56.59   10.70
  -4  20  -1   55.69    8.10
   4  20   1   42.80    7.90
   5 -20   1  279.07   18.70
   5 -20   1  265.87   22.60
   5 -20   1  216.88   22.50
   5  20   1  266.87   17.40
  -5  20  -1  224.18   29.00
  -5  20  -1  253.47   23.70
  -5  20  -1  264.07   24.50
   5  20   1  255.97   20.20
   5  20   1  287.67   20.30
   5  20   1  279.67   25.30
  -5  20  -1  289.97   19.00
   6 -20   1   -2.10    6.80
   6 -20   1    8.00    9.80
   6 -20   1   -2.80   10.30
  -6  20  -1  -28.80   13.00
   6  20   1    7.40   10.40
  -6  20  -1   20.10    9.60
   6  20   1    8.10    4.30
  -6  20  -1    2.90    7.40
   6  20   1   -3.70    6.00
  -6  20  -1    7.60   12.20
   7 -20   1  183.08   24.20
   7 -20   1  235.78   23.00
   7 -20   1  236.68   20.20
  -7  20  -1  282.97   20.00
  -7  20  -1  194.38   21.90
   7  20   1  228.38   18.00
  -7  20  -1  196.58   23.10
  -7  20  -1  236.68   21.90
   7  20   1  267.57   26.80
   8 -20   1   12.90    9.20
   8 -20   1   -5.90   12.70
   8 -20   1    5.70   16.60
   8 -20   1   16.90   12.30
  -8  20  -1  -15.70   13.20
  -8  20  -1    5.00   12.80
   8  20   1  -13.00    9.10
  -8  20  -1    2.80   14.90
  -8  20  -1   19.20   11.00
   8  20   1    0.80    6.80
   8  20   1   10.10   13.60
   9 -20   1   14.60   16.60
   9 -20   1   44.80   15.10
   9 -20   1   13.50   18.50
   9 -20   1   27.10   15.90
   9  20   1   40.30   11.80
  -9  20  -1   39.60   11.00
   9  20   1   68.49   17.70
   9  20   1   46.50    8.40
  -9  20  -1   35.70   14.90
  -9  20  -1    9.70   16.10
  -9  20  -1   28.30   17.50
  10 -20   1   42.00   20.60
  10 -20   1    1.50   18.00
 -10  20  -1   27.60    9.40
  10  20   1   -1.90    8.30
 -10  20  -1   32.80   20.20
  10  20   1   23.00   13.30
  10 -21  -1  -27.30   15.60
  10 -21  -1  -14.60   19.40
 -10  21   1   18.40   13.60
  10  21  -1   19.20   13.00
 -10  21   1    7.60   21.00
  10  21  -1    6.70    5.70
  10  21  -1    6.70    7.20
  10  21  -1   14.20    5.00
  10  21  -1    9.30   21.80
   9 -21  -1   95.79   20.70
   9 -21  -1  130.29   18.50
   9  21  -1  129.39   12.00
   9  21  -1  124.79   21.30
   9  21  -1  137.39   17.40
   9  21  -1  122.99   19.90
  -9  21   1  123.89   17.70
  -9  21   1  156.28   23.30
  -9  21   1  114.79   16.40
   9  21  -1  111.09   11.60
   8 -21  -1   13.90   18.40
   8 -21  -1    8.00   12.50
  -8  21   1  -13.80   11.00
   8  21  -1    3.20    5.20
   8  21  -1    6.80    5.60
   8  21  -1  -13.90   13.60
   8  21  -1    7.70    9.60
  -8  21   1   22.60    9.30
  -8  21   1   -5.30   14.70
   8  21  -1  -10.70   13.50
   7 -21  -1  230.78   24.40
   7 -21  -1  217.88   26.40
   7 -21  -1  286.77   21.70
  -7  21   1  276.67   25.00
  -7  21   1  229.58   27.50
  -7  21   1  259.27   21.00
   7  21  -1  252.07   17.70
   7  21  -1  234.58   26.90
   7  21  -1  285.37   24.60
   7  21  -1  250.07   22.60
   7  21  -1  279.67   18.40
  -7  21   1  212.08   25.00
   6 -21  -1  -11.80    9.30
   6 -21  -1   24.30    7.00
   6 -21  -1   11.50   17.00
   6  21  -1   -2.50    8.70
  -6  21   1   -7.10   11.80
   6  21  -1   -0.60    6.00
  -6  21   1    3.50    9.80
  -6  21   1   26.90   13.50
  -6  21   1    9.10    9.50
   6  21  -1    9.00   11.40
   6  21  -1    5.40    7.30
   6  21  -1  -14.80    6.10
   5 -21  -1  112.59   15.30
   5 -21  -1  109.49   13.70
   5 -21  -1  128.59   18.10
   5 -21  -1  111.89   10.70
   5  21  -1  114.19   12.00
   5  21  -1  126.89   12.30
  -5  21   1   83.89   15.70
  -5  21   1  130.99   13.80
   5  21  -1  113.99   11.70
  -5  21   1  111.39   15.60
  -5  21   1  104.59   14.00
   5  21  -1  111.59   15.40
   4 -21  -1   -1.80    4.20
   4 -21  -1    0.10   11.30
   4 -21  -1   -2.60    3.50
   4 -21  -1    0.30    7.90
  -4  21   1    4.60    8.40
   4  21  -1  -15.80    5.50
   4  21  -1  -22.60    9.00
  -4  21   1   12.10    9.50
  -4  21   1   11.00   10.90
   4  21  -1    0.00    6.50
   4  21  -1    5.60    5.30
  -3 -21   1  115.59   13.70
   3 -21  -1  100.29   15.70
  -3  21   1  110.09   12.60
   3  21  -1   94.19   10.30
   3  21  -1   99.79   11.00
  -3  21   1   83.79   14.00
   3  21  -1  118.19   14.90
  -3  21   1   77.39   13.30
   3  21  -1   98.79   12.60
   3  21  -1  110.69    8.40
  -2 -21   1    9.20    9.60
   2 -21  -1   16.10    7.30
  -2 -21   1   12.40    5.90
   2 -21  -1    0.90   10.00
   2  21  -1    2.80   11.30
   2  21  -1   16.90    6.20
  -2  21   1    2.80    7.50
   2  21  -1    0.40    6.00
  -2  21   1  -12.20    8.50
  -2  21   1    3.50    8.60
  -2  21   1    3.90   10.60
   2  21  -1   -6.20    6.10
   1 -21  -1  -10.20    6.30
  -1 -21   1    0.70    5.70
  -1 -21   1    0.30    9.00
   1 -21  -1    1.30   10.10
   1  21  -1    2.00    6.60
   1  21  -1    3.60    8.50
  -1  21   1    2.10    8.10
  -1  21   1  -11.40    8.80
  -1  21   1    6.90    7.60
  -1  21   1    5.60    8.30
   1  21  -1    4.00    7.20
   0 -21   1    7.10    8.00
   0 -21  -1    3.50    7.40
   0 -21   1    4.00    9.50
   0 -21  -1  -12.70   10.00
   0  21  -1    6.20    6.30
   0  21   1    6.30    7.40
   0  21   1   14.20    7.90
   0  21  -1   -0.70    8.30
   0  21  -1   -1.70    6.60
   0  21  -1    5.90    8.70
   0  21   1   14.30    9.00
   1 -21   1    7.90    6.90
  -1 -21  -1   17.20    7.10
  -1 -21  -1    4.60   10.30
   1 -21   1   25.30   10.40
   1  21   1   19.50    8.30
  -1  21  -1   12.70    6.70
   1  21   1   -7.00    8.40
  -1  21  -1   25.70    9.00
  -1  21  -1    7.20    7.90
   1  21   1   13.50    6.70
  -1  21  -1   17.60   10.20
   2 -21   1  474.85   33.90
  -2 -21  -1  448.16   26.90
   2 -21   1  404.46   30.60
  -2 -21  -1  431.66   31.60
   2  21   1  432.76   27.80
  -2  21  -1  427.46   30.20
  -2  21  -1  448.16   27.30
  -2  21  -1  422.06   30.20
   2  21   1  386.06   28.40
   2  21   1  404.86   28.90
  -2  21  -1  437.76   31.40
   2  21   1  434.76   31.80
   3 -21   1   -2.70   12.90
  -3 -21  -1    5.30    5.20
   3 -21   1   -0.40    3.60
   3 -21   1   -5.10    7.60
  -3  21  -1    6.00    6.40
  -3  21  -1    8.60    7.50
  -3  21  -1   -3.60    9.00
   3  21   1   -0.50    7.30
  -3  21  -1  -10.60   11.30
   3  21   1  -10.30    9.80
   3  21   1   -4.00    6.80
   4 -21   1  113.09   11.00
   4 -21   1  114.89   19.00
   4 -21   1  118.19   13.20
  -4 -21  -1  109.09   14.40
   4 -21   1  112.69   14.20
  -4  21  -1  115.29   15.60
   4  21   1  103.09   15.30
   4  21   1  101.79    8.80
  -4  21  -1  118.89   13.70
   4  21   1   89.19   10.00
   4  21   1  113.39   12.30
  -4  21  -1  106.49   14.30
  -4  21  -1  109.09   10.80
   4  21   1   92.09   10.30
   5 -21   1   63.79   11.90
   5 -21   1   45.10   11.60
   5 -21   1   61.29    8.30
   5 -21   1   55.49   14.70
   5  21   1   52.49    7.10
   5  21   1   59.09    9.00
  -5  21  -1   51.79   12.80
  -5  21  -1   61.69    9.10
  -5  21  -1   91.79   15.40
   5  21   1   47.30   13.00
  -5  21  -1   57.69   13.20
   5  21   1   64.09    9.10
   6 -21   1   15.60    6.80
   6 -21   1   32.00   10.60
   6 -21   1    7.30   16.10
   6  21   1   37.80   12.40
  -6  21  -1   33.60   12.60
  -6  21  -1   27.80   13.50
   6  21   1   12.30    8.00
  -6  21  -1    8.60   10.10
  -6  21  -1   17.60    8.10
   6  21   1   11.00    8.70
   6  21   1    7.10    5.00
   7 -21   1    8.40    8.70
   7 -21   1   32.40   11.80
   7 -21   1   32.40   16.20
   7  21   1   25.60    8.20
  -7  21  -1   14.80   14.30
   7  21   1   20.40   13.20
  -7  21  -1   26.60    8.00
  -7  21  -1    6.10   10.20
  -7  21  -1   14.30   13.00
   8 -21   1   14.90   15.10
   8 -21   1   20.20   12.70
   8 -21   1   27.30   10.60
   8  21   1  -10.20   14.50
  -8  21  -1   18.30   11.30
   8  21   1   10.90   10.00
   8  21   1   26.30    8.00
  -8  21  -1   20.70   15.10
  -8  21  -1   17.60   11.80
  -8  21  -1   21.20   20.40
   9 -21   1  119.89   21.70
   9 -21   1  144.39   18.40
   9 -21   1  114.79   24.40
  -9  21  -1  135.59   24.70
   9  21   1  150.68   21.90
   9  21   1  167.48   15.60
  -9  21  -1  179.48   19.80
   9  21   1  110.69   18.10
  -9  21  -1  133.29   26.20
  -9  21  -1  173.38   19.00
  10 -21   1   12.00   24.50
  10 -21   1   34.90   18.80
 -10  21  -1  -36.00   25.60
  10  21   1    9.40   14.20
  10  21   1   26.90    8.00
 -10  21  -1   13.50   12.10
   9 -22  -1   -0.80   11.30
   9 -22  -1    5.40   17.90
   9  22  -1   29.00   18.50
   9  22  -1   -0.80    5.80
   9  22  -1   -8.30   13.80
  -9  22   1    1.70   22.80
   9  22  -1  -24.40   25.00
   9  22  -1    7.80    6.30
  -9  22   1    5.60   12.70
  -9  22   1   15.60   13.50
   8 -22  -1  167.58   22.20
   8 -22  -1  173.68   20.50
   8 -22  -1  195.48   18.90
   8  22  -1  177.48   15.20
  -8  22   1  189.88   22.60
   8  22  -1  161.18   19.40
   8  22  -1  191.28   14.60
   8  22  -1  174.18   20.40
  -8  22   1  203.18   25.00
   8  22  -1  194.88   25.40
  -8  22   1  174.88   17.60
   7 -22  -1  -12.20   16.10
   7 -22  -1   -1.10    8.30
   7 -22  -1  -10.60   11.50
  -7  22   1    1.10    8.70
   7  22  -1   -5.90   12.60
   7  22  -1    3.00    6.50
  -7  22   1    7.10   14.00
  -7  22   1   19.80   11.40
   7  22  -1  -20.20   10.00
  -7  22   1   -4.00   15.40
   7  22  -1    4.60    6.20
   7  22  -1   18.70   12.80
   6 -22  -1    1.80   13.80
   6 -22  -1    7.50   10.70
   6 -22  -1   23.80   13.20
   6 -22  -1    2.90    6.50
  -6  22   1   11.20   15.60
   6  22  -1   10.30    7.10
  -6  22   1   15.50   13.60
   6  22  -1    2.50    9.90
  -6  22   1   10.20   10.60
   6  22  -1    7.10    6.70
  -6  22   1    5.30    9.90
   6  22  -1    9.80    8.90
   6  22  -1    7.60   12.20
   5 -22  -1    2.40    9.50
   5 -22  -1   14.20    5.30
   5 -22  -1   29.30   10.30
   5 -22  -1   -7.70   11.60
   5  22  -1    9.80    7.20
   5  22  -1    5.80    6.50
  -5  22   1   19.80   11.40
   5  22  -1   30.60   12.00
  -5  22   1   -1.90    9.30
  -5  22   1    1.70   12.20
  -5  22   1  -18.00   11.70
   5  22  -1   -1.20    7.20
   4 -22  -1  120.29   17.20
   4 -22  -1  107.19   14.10
   4 -22  -1  102.49    8.10
   4 -22  -1  107.09    8.50
  -4  22   1  109.89   15.30
   4  22  -1  120.99   13.10
   4  22  -1  102.39   12.60
   4  22  -1  114.39   10.90
  -4  22   1   75.99   15.30
   4  22  -1  103.29   11.30
  -4  22   1  114.49   14.70
  -4  22   1  117.89   13.50
   4  22  -1  101.89   14.80
  -3 -22   1  367.26   29.80
   3 -22  -1  385.06   32.00
   3 -22  -1  417.46   27.80
   3  22  -1  359.56   25.60
  -3  22   1  383.46   26.80
   3  22  -1  447.16   33.00
  -3  22   1  378.66   28.50
   3  22  -1  359.56   26.00
  -3  22   1  388.96   31.30
   3  22  -1  397.06   26.40
   3  22  -1  394.16   21.60
  -3  22   1  408.76   30.90
   2 -22  -1  128.59   16.60
  -2 -22   1  134.59   14.40
   2 -22  -1  139.49   17.50
  -2 -22   1  140.59   16.50
   2  22  -1  128.99   15.80
  -2  22   1  138.69   17.50
  -2  22   1  145.09   16.70
  -2  22   1  156.58   15.60
  -2  22   1  116.89   14.40
   2  22  -1  110.69   13.80
   2  22  -1  151.38   14.70
   2  22  -1  119.19   14.30
   1 -22  -1   87.69   10.70
  -1 -22   1   78.49   10.00
  -1 -22   1  105.19   13.90
   1  22  -1   86.19   10.40
  -1  22   1   90.39   13.20
   1  22  -1   82.09   10.90
  -1  22   1   88.79   13.30
  -1  22   1   89.99   14.20
  -1  22   1   77.79   11.90
   1  22  -1   78.99   12.00
   0 -22  -1   16.60    6.30
   0 -22   1    4.60   10.30
   0 -22   1   13.60    8.90
   0  22  -1   -8.70    7.60
   0  22  -1    7.90    8.90
   0  22   1   -3.10    8.80
   0  22  -1    7.70    8.10
   0  22   1   -4.90    9.40
   0  22   1    6.10    9.20
   0  22  -1   -2.20    6.90
  -1 -22  -1    6.40    5.90
   1 -22   1    1.40    8.50
   1 -22   1    0.60   10.20
  -1  22  -1  -11.00    8.20
  -1  22  -1    5.80    8.40
   1  22   1   -6.80    8.80
   1  22   1   -5.20    6.50
  -1  22  -1    2.30    6.80
   1  22   1   -8.40    8.10
  -1  22  -1    4.90   10.10
   2 -22   1    5.40   10.90
   2 -22   1    2.90    7.60
  -2 -22  -1  -11.70   10.10
  -2 -22  -1    7.50    6.30
  -2  22  -1    8.40    8.20
   2  22   1   -0.10    8.40
   2  22   1   -2.60    9.60
  -2  22  -1   16.40    9.40
   2  22   1   -3.20    7.40
   2  22   1    1.10    7.40
  -2  22  -1    3.60    9.30
  -2  22  -1    0.50    6.70
   3 -22   1    6.80    3.40
  -3 -22  -1    7.30   10.50
   3 -22   1   -0.90    8.30
  -3 -22  -1    7.40    5.90
  -3  22  -1    4.90    8.40
   3  22   1   -2.10    7.70
  -3  22  -1   10.50    6.70
   3  22   1   -0.70    7.90
   3  22   1  -11.10   10.30
  -3  22  -1   20.20   10.90
   3  22   1   10.50    6.70
   4 -22   1  139.79   16.70
  -4 -22  -1  180.68   20.90
   4 -22   1  170.68   18.40
   4 -22   1  162.88   19.60
   4 -22   1  158.78   12.90
  -4  22  -1  216.68   24.40
  -4  22  -1  159.28   18.00
   4  22   1  168.38   14.90
   4  22   1  166.98   11.90
  -4  22  -1  148.99   23.80
  -4  22  -1  165.48   15.50
   4  22   1  165.78   18.70
   4  22   1  152.68   10.60
   4  22   1  167.38   16.50
   5 -22   1    8.70   12.00
   5 -22   1    7.80    6.80
   5 -22   1    6.70   12.90
   5 -22   1   29.30   10.70
   5  22   1   16.90    7.30
  -5  22  -1   10.90   14.50
  -5  22  -1   23.10   13.00
  -5  22  -1   15.20   11.50
   5  22   1   12.00    6.40
   5  22   1    5.90   11.10
   5  22   1    0.00    7.20
   5  22   1    1.80    5.10
  -5  22  -1    8.20    7.40
   6 -22   1   72.29   19.50
   6 -22   1   87.59   14.00
   6 -22   1   84.99   10.50
   6 -22   1   61.39   16.60
  -6  22  -1   86.49   13.10
  -6  22  -1   59.89   18.20
   6  22   1   70.19   11.00
   6  22   1   67.69   15.20
   6  22   1   80.99    8.10
  -6  22  -1   81.49   10.60
   6  22   1   72.99   10.60
  -6  22  -1   78.09   17.40
   7 -22   1   10.60    8.50
   7 -22   1    3.20   11.30
   7 -22   1   18.30   13.80
   7  22   1   17.50   11.30
  -7  22  -1   -8.10   13.10
  -7  22  -1    9.70   10.70
  -7  22  -1    8.10    8.70
   7  22   1   -6.40   13.90
  -7  22  -1   16.80   15.30
   7  22   1    2.80    8.10
   8 -22   1  111.59   17.40
   8 -22   1  108.49   13.60
   8 -22   1   83.99   18.80
  -8  22  -1  119.99   19.70
   8  22   1   67.79   19.80
   8  22   1  102.59   14.10
   8  22   1  122.69   13.50
  -8  22  -1  108.89   23.70
  -8  22  -1  120.89   13.50
  -8  22  -1  123.69   17.00
   8  22   1  131.09   19.50
   9 -22   1    7.60   18.10
  -9  22  -1  -22.70   10.70
  -9  22  -1    4.20   17.40
   9  22   1    9.80    6.80
  -9  22  -1   12.50   20.40
   9  22   1  -22.80   14.00
   9 -23  -1   -3.60   17.80
  -9  23   1  -14.10   19.80
   9  23  -1   21.90   18.20
   9  23  -1   -9.50   14.70
  -9  23   1   23.60   13.70
   9  23  -1   -0.10    6.20
   9  23  -1    5.00    6.20
   8 -23  -1    5.30   16.30
   8 -23  -1   14.50   14.30
   8 -23  -1    4.70   10.70
   8  23  -1   21.20   10.80
  -8  23   1   15.40   13.50
   8  23  -1   14.40    7.00
   8  23  -1   16.50    6.50
   8  23  -1   29.90   17.00
  -8  23   1   18.50   10.10
   8  23  -1    9.40   13.80
  -8  23   1    9.00   17.20
   7 -23  -1   -7.30    8.40
   7 -23  -1   -1.90   15.50
   7 -23  -1    3.60   15.40
  -7  23   1  -14.50   11.30
   7  23  -1   10.50    6.80
  -7  23   1   13.10   15.10
  -7  23   1   -6.20    8.70
   7  23  -1   -1.10   17.50
   7  23  -1    2.10   13.20
  -7  23   1    2.50   15.90
   7  23  -1  -16.20    6.60
   7  23  -1    6.40    9.30
   6 -23  -1  303.67   20.20
   6 -23  -1  250.07   25.80
   6 -23  -1  309.27   32.10
   6 -23  -1  270.67   22.80
   6 -23  -1  278.17   29.60
  -6  23   1  289.77   31.10
  -6  23   1  294.07   26.50
   6  23  -1  302.27   20.60
   6  23  -1  275.87   20.40
  -6  23   1  308.87   29.60
   6  23  -1  325.97   23.90
   6  23  -1  276.47   28.80
   6  23  -1  299.47   23.90
   5 -23  -1   -2.40    6.00
   5 -23  -1    3.40    4.60
   5 -23  -1   18.70   10.60
   5 -23  -1   18.60   14.90
   5  23  -1    5.60    6.90
  -5  23   1   30.90   16.20
   5  23  -1   12.80    7.40
  -5  23   1   23.00   11.00
  -5  23   1   11.00   10.00
  -5  23   1    3.70   12.80
   5  23  -1   26.40   12.70
   5  23  -1   -0.50    7.00
   4 -23  -1   31.40   14.20
   4 -23  -1   12.50   11.50
   4  23  -1    9.20    7.10
  -4  23   1   13.00   12.10
  -4  23   1   18.80   12.50
   4  23  -1   13.80    7.90
   4  23  -1    0.90    4.30
   4  23  -1   -5.50    7.50
  -4  23   1    2.50    7.90
  -4  23   1   -2.10    8.90
   4  23  -1    7.70   11.40
  -3 -23   1    8.00   10.80
   3 -23  -1    8.00    8.90
   3 -23  -1   10.20   12.70
   3  23  -1    1.20   10.20
  -3  23   1    9.60   10.00
   3  23  -1   13.10    6.70
   3  23  -1   -2.80    6.50
  -3  23   1   -8.00   10.40
  -3  23   1    1.10    8.60
   3  23  -1    1.20    8.00
  -2 -23   1   28.50    8.50
  -2 -23   1   28.50   11.90
   2 -23  -1   39.70    9.30
   2 -23  -1   27.00   12.80
   2  23  -1   24.40    8.70
  -2  23   1   32.10    8.80
  -2  23   1   42.10   10.50
  -2  23   1   14.70   10.40
  -2  23   1   15.80   13.50
   2  23  -1   37.50    8.50
   2  23  -1   35.40    8.40
  -1 -23   1    9.90   13.00
   1 -23  -1   36.20    9.90
   1 -23  -1   17.90   12.60
  -1 -23   1   20.40    7.20
   1  23  -1   26.20    8.10
   1  23  -1   37.70    9.10
  -1  23   1   15.10    8.40
  -1  23   1    5.50   11.90
   1  23  -1   32.30    8.70
  -1  23   1   14.60    9.60
  -1  23   1   18.70    9.00
   0 -23  -1    0.20    8.00
   0 -23  -1    0.40   11.50
   0 -23   1    5.90    7.10
   0  23  -1   18.00    7.80
   0  23   1   14.80    8.50
   0  23  -1   -1.70    8.20
   0  23  -1   10.30   11.00
   0  23  -1    6.40    9.50
   0  23   1    4.60    8.00
   0  23   1   12.40   11.10
   0  23   1   16.80   10.20
  -1 -23  -1   42.00    8.80
   1 -23   1   50.59   15.70
   1 -23   1   50.09   10.80
  -1 -23  -1   33.80   12.20
  -1  23  -1   34.30   12.00
  -1  23  -1   40.60    9.60
   1  23   1   56.19   11.90
   1  23   1   29.00    9.80
  -1  23  -1   30.90   10.40
  -1  23  -1   45.90   11.00
   1  23   1   26.60   10.40
   2 -23   1   14.60   10.00
   2 -23   1   34.70   12.90
  -2 -23  -1   42.30    7.90
  -2 -23  -1   24.50   11.70
   2  23   1   32.90    9.70
   2  23   1   33.40    9.00
   2  23   1   29.40    9.00
  -2  23  -1   22.20   10.80
  -2  23  -1   43.30    8.50
  -2  23  -1   35.70   11.20
  -3 -23  -1    7.10   11.40
  -3 -23  -1   12.20    6.60
   3 -23   1    4.20   12.40
   3 -23   1   -6.50    8.40
   3  23   1    4.60    7.50
   3  23   1   32.70   12.20
  -3  23  -1    5.90    7.40
   3  23   1    9.40    9.10
  -3  23  -1   13.80    8.50
  -3  23  -1   20.90   13.50
  -3  23  -1   13.00   12.90
   3  23   1   19.80    8.50
   4 -23   1  397.66   23.70
  -4 -23  -1  392.66   31.40
   4 -23   1  403.56   29.50
   4 -23   1  409.56   33.90
  -4  23  -1  387.16   31.90
  -4  23  -1  404.76   31.20
   4  23   1  408.56   32.20
  -4  23  -1  379.66   30.20
   4  23   1  386.56   25.80
  -4  23  -1  392.46   26.30
   4  23   1  353.16   27.10
   5 -23   1   29.60   13.70
   5 -23   1   16.60   10.50
   5 -23   1   14.00    7.20
   5 -23   1   30.80   18.00
   5  23   1   10.90   12.50
  -5  23  -1   21.40   13.30
  -5  23  -1   36.40    8.90
  -5  23  -1   32.70   10.70
   5  23   1   12.60    8.60
   5  23   1   23.40    7.60
   5  23   1   31.80    5.20
  -5  23  -1   42.20   13.00
   5  23   1   17.60    7.40
   6 -23   1   10.90   11.70
   6 -23   1    5.30    6.90
   6 -23   1    6.00   15.00
   6 -23   1   17.00   12.90
  -6  23  -1    7.10   11.00
  -6  23  -1   31.20   14.70
   6  23   1    6.90    6.10
   6  23   1   18.10    9.30
  -6  23  -1   16.80   15.00
  -6  23  -1   10.30    8.30
   6  23   1  -31.50   12.60
   6  23   1   -0.60    5.90
   6  23   1    4.30    8.90
   7 -23   1   74.09   12.30
   7 -23   1   60.59   15.10
   7 -23   1   65.99   16.30
   7  23   1   70.89   14.10
  -7  23  -1   81.49   19.20
  -7  23  -1   38.30   15.80
   7  23   1   70.59   10.00
  -7  23  -1   66.19   11.50
   7  23   1   82.69   17.80
  -7  23  -1   63.39   13.90
   8 -23   1   -6.00   10.20
   8 -23   1   35.40   15.30
   8 -23   1   -0.50   15.80
  -8  23  -1    9.70   12.60
  -8  23  -1   11.50   16.40
  -8  23  -1    8.80   10.20
   8  23   1   10.90    8.30
   8  23   1  -18.00   13.60
  -8  23  -1  -26.60   21.90
   8  23   1   25.80   14.10
   8  23   1    8.90   15.80
   9 -23   1   46.20   24.00
   9  23   1   76.69   17.10
   9  23   1   89.99   20.40
  -9  23  -1   61.99   21.60
  -9  23  -1   55.19   13.40
   9  23   1   68.69   10.40
  -9  23  -1   68.99   22.80
   8 -24  -1    5.50   11.00
   8 -24  -1   17.50   21.40
   8  24  -1    3.50   11.10
   8  24  -1   -7.50    7.10
   8  24  -1   -6.90    6.80
  -8  24   1   14.80   19.10
  -8  24   1   13.10   10.80
   8  24  -1   12.90   14.80
   7 -24  -1   75.09   20.70
   7 -24  -1   78.59   10.90
   7 -24  -1  100.99   16.80
   7 -24  -1   71.79   21.00
  -7  24   1   66.39   18.60
   7  24  -1   95.29   15.10
  -7  24   1   73.79   19.50
  -7  24   1   62.19   13.40
  -7  24   1  102.09   17.10
   7  24  -1   95.09   10.70
   7  24  -1   99.99   12.70
   7  24  -1   84.29   21.20
   7  24  -1   91.89   11.10
   6 -24  -1   31.50   12.60
   6 -24  -1    4.50   15.50
   6 -24  -1   18.10    7.10
   6 -24  -1    9.90    8.50
   6  24  -1   -5.20    9.10
  -6  24   1   15.20    9.60
  -6  24   1    2.70   15.50
  -6  24   1   14.20   14.70
   6  24  -1    1.50    8.10
  -6  24   1   20.20   12.80
   6  24  -1   19.50    8.50
   6  24  -1   42.10   15.40
   6  24  -1  -26.80   10.10
   5 -24  -1   95.29   14.90
   5 -24  -1  104.79   10.60
   5 -24  -1  144.69   20.50
   5 -24  -1  115.09    9.90
  -5  24   1  117.49   17.90
   5  24  -1  102.29   12.00
  -5  24   1  111.49   16.20
   5  24  -1  116.79   17.40
  -5  24   1   89.09   18.30
   5  24  -1  152.38   13.80
  -5  24   1  112.29   13.20
   5  24  -1  140.09   15.90
   5  24  -1  115.89   12.20
   4 -24  -1   55.39   16.90
   4 -24  -1   86.79   13.40
   4  24  -1   83.19   10.80
   4  24  -1   82.99   16.00
   4  24  -1   89.99   11.40
   4  24  -1   86.89   11.70
  -4  24   1   77.99   15.20
  -4  24   1   92.19   16.00
  -4  24   1   68.69   12.90
   4  24  -1   97.19    7.80
  -4  24   1   92.89   16.40
   3 -24  -1  265.27   28.40
   3 -24  -1  294.97   22.90
  -3 -24   1  259.07   25.60
   3  24  -1  256.67   20.50
  -3  24   1  286.17   26.60
  -3  24   1  253.97   23.40
  -3  24   1  250.57   25.10
  -3  24   1  257.27   29.60
   3  24  -1  245.78   21.90
   3  24  -1  301.57   22.30
   3  24  -1  260.27   26.40
  -2 -24   1    0.40    6.40
   2 -24  -1  -13.30   14.40
   2 -24  -1    2.50    8.20
  -2 -24   1    0.00   11.40
   2  24  -1   12.20    7.70
   2  24  -1    5.50    8.70
  -2  24   1   21.30   11.40
  -2  24   1   -1.40    8.50
  -2  24   1    8.50    8.60
   2  24  -1   11.10    8.20
   1 -24  -1  244.88   21.00
   1 -24  -1  278.37   27.70
  -1 -24   1  267.37   26.00
  -1 -24   1  287.57   20.30
   1  24  -1  264.67   22.90
  -1  24   1  252.77   23.30
  -1  24   1  257.57   24.10
  -1  24   1  243.58   22.90
   1  24  -1  247.48   21.80
   1  24  -1  261.07   22.00
   0 -24   1   25.10    8.40
   0 -24   1   23.00   12.30
   0 -24  -1    6.80   12.40
   0 -24  -1    0.50    8.30
   0  24   1   -6.10    8.00
   0  24   1   11.10   10.70
   0  24   1    7.80    8.70
   0  24  -1   -0.20    8.90
   0  24   1    4.90   11.80
   0  24  -1  -10.90   10.60
   0  24  -1    8.20    7.80
   0  24  -1    5.60    8.30
   1 -24   1  274.27   26.50
  -1 -24  -1  265.67   20.50
   1 -24   1  253.57   21.20
  -1 -24  -1  286.47   26.80
  -1  24  -1  259.17   25.70
  -1  24  -1  269.57   25.30
  -1  24  -1  277.37   20.50
   1  24   1  242.38   23.30
   1  24   1  259.47   22.70
  -1  24  -1  246.18   23.30
   1  24   1  243.88   24.30
  -2 -24  -1   -6.60   11.00
   2 -24   1    1.90   11.90
   2 -24   1    2.70    9.00
  -2 -24  -1   -5.10    7.10
   2  24   1    2.20    9.40
  -2  24  -1  -12.90    9.90
   2  24   1   -4.10    7.10
  -2  24  -1   -2.00   12.40
   2  24   1    6.70    8.60
  -2  24  -1  -24.50    9.80
  -2  24  -1  -10.30    7.50
   3 -24   1  414.06   30.40
  -3 -24  -1  423.86   27.40
  -3 -24  -1  446.86   33.50
   3 -24   1  498.15   35.60
   3  24   1  386.16   30.10
   3  24   1  399.86   33.70
  -3  24  -1  429.46   34.80
  -3  24  -1  445.36   31.50
  -3  24  -1  375.26   33.40
  -3  24  -1  460.85   28.30
   3  24   1  415.86   28.20
   3  24   1  415.46   29.90
  -4 -24  -1   53.79   14.20
   4 -24   1   72.49    8.20
   4 -24   1   74.69   12.70
   4 -24   1   64.39   16.30
  -4  24  -1   55.69   14.80
   4  24   1   86.59   11.60
   4  24   1   56.99   11.50
  -4  24  -1   72.09   17.70
   4  24   1   72.89    9.40
  -4  24  -1   70.59   10.00
   4  24   1   75.89   15.00
  -4  24  -1   54.19   11.80
   5 -24   1  450.55   37.70
   5 -24   1  335.07   31.50
   5 -24   1  444.36   27.10
   5 -24   1  449.36   32.70
   5  24   1  413.16   24.80
  -5  24  -1  459.85   28.60
   5  24   1  417.86   29.30
  -5  24  -1  468.85   32.40
   5  24   1  426.06   35.50
  -5  24  -1  433.36   34.80
   5  24   1  408.96   25.90
   5  24   1  437.86   27.20
  -5  24  -1  386.06   35.90
   6 -24   1    3.60   11.70
   6 -24   1    0.20   13.30
   6 -24   1    0.90   15.90
   6 -24   1    7.40    8.90
   6  24   1    6.60    8.80
  -6  24  -1    8.60   15.90
  -6  24  -1  -14.10   10.80
  -6  24  -1    4.10    8.70
   6  24   1   18.30    6.60
   6  24   1   -1.10    7.80
   6  24   1  -11.70   13.30
   6  24   1   -1.60    6.60
  -6  24  -1  -10.40   13.70
   7 -24   1   29.90   14.00
   7 -24   1    1.90   18.40
   7 -24   1    8.80   22.60
   7 -24   1   39.40   10.80
  -7  24  -1   75.79   20.50
   7  24   1   23.00   12.60
  -7  24  -1   42.90   10.90
  -7  24  -1    9.20   16.50
  -7  24  -1   54.79   14.30
   7  24   1   31.50    8.80
   7  24   1    4.30   18.70
   7  24   1   16.20    8.40
   8 -24   1  -34.20   16.40
   8 -24   1  -15.90   10.30
   8  24   1   19.80    9.40
   8  24   1   23.60   14.20
  -8  24  -1   13.30   22.70
  -8  24  -1   51.09   24.60
  -8  24  -1   20.10   10.80
   8  24   1    2.10   14.10
   8 -25  -1    1.80   21.40
   8 -25  -1   16.50   13.60
   8 -25  -1   35.30   10.90
   8 -25  -1   43.70   20.50
   8  25  -1    9.10   14.30
  -8  25   1   43.20   14.00
  -8  25   1   26.20   21.10
   8  25  -1    0.90   11.20
   8  25  -1   18.50    7.90
   8  25  -1   22.00    8.80
   7 -25  -1   -2.90   14.60
   7 -25  -1   -5.80    8.00
   7 -25  -1   -3.70   10.60
   7 -25  -1  -25.70   19.00
   7 -25  -1   18.10   17.50
  -7  25   1  -25.30   17.00
  -7  25   1   44.00   18.60
   7  25  -1   -6.40   12.10
   7  25  -1   -1.30    7.40
   7  25  -1   -1.70   11.90
  -7  25   1  -14.00   11.40
   7  25  -1   -1.30    7.60
  -7  25   1   17.40   13.90
   7  25  -1   49.50   18.40
   6 -25  -1   26.80    8.40
   6 -25  -1   17.00    7.00
   6 -25  -1   32.40   18.00
   6 -25  -1   49.90   14.00
  -6  25   1   33.30   16.70
   6  25  -1   47.60    9.40
  -6  25   1   38.40   14.00
   6  25  -1   37.10    9.80
   6  25  -1   22.40    9.80
   6  25  -1   31.30    9.70
  -6  25   1   19.00   12.00
  -6  25   1   16.50   15.60
   5 -25  -1  122.29   21.40
   5 -25  -1  157.28   17.60
  -5  25   1  102.29   20.20
   5  25  -1  132.49   13.50
   5  25  -1  114.39   12.70
  -5  25   1   86.59   22.50
   5  25  -1  125.09   12.20
  -5  25   1  129.89   16.90
   5  25  -1   97.49   19.20
   5  25  -1  136.79   15.70
  -5  25   1  108.39   20.90
   4 -25  -1  134.19   16.30
   4 -25  -1  144.49   23.30
  -4  25   1  144.29   14.60
  -4  25   1  142.29   20.90
   4  25  -1  133.79   16.70
   4  25  -1  132.79   13.80
   4  25  -1  124.89   18.70
  -4  25   1  101.79   16.40
  -4  25   1  117.29   19.50
   4  25  -1  140.99   17.50
   3 -25  -1   16.30   14.70
  -3 -25   1    3.80   12.50
   3 -25  -1   35.50   11.00
  -3  25   1   12.20   10.30
   3  25  -1   46.80   10.80
  -3  25   1   38.20   15.50
  -3  25   1    3.10   12.80
   3  25  -1   20.60    9.20
   3  25  -1   14.60   13.00
   3  25  -1   21.10    8.60
  -3  25   1   15.70   10.90
  -2 -25   1   -3.70   11.70
   2 -25  -1   11.60   11.30
  -2 -25   1    2.30    8.60
   2 -25  -1  -20.50   13.30
  -2  25   1    9.10    9.50
  -2  25   1  -11.20   10.90
  -2  25   1    2.00   12.30
  -2  25   1   -8.60    8.20
   2  25  -1   17.40    9.00
   2  25  -1   -7.60    9.00
   2  25  -1   11.50    8.90
   1 -25  -1   21.70   13.80
  -1 -25   1   13.70   12.30
   1 -25  -1   11.50    9.80
   1  25  -1   25.30   11.90
  -1  25   1   -0.50   10.60
   1  25  -1   14.50   10.60
  -1  25   1   17.60   11.40
  -1  25   1   -8.20   11.00
   1  25  -1    7.90    9.60
  -1  25   1   22.40   11.10
   0 -25   1    1.20    7.70
   0 -25   1    1.00   12.10
   0 -25  -1   12.90   13.20
   0  25  -1    2.90   11.90
   0  25  -1    7.30   10.20
   0  25  -1   -2.30    8.20
   0  25   1    3.70   10.50
   0  25   1    7.80    9.50
   0  25   1   18.00   10.40
   0  25  -1   11.70    9.30
   0  25   1   -5.10    8.70
  -1 -25  -1  123.59   13.60
   1 -25   1  122.09   13.40
   1 -25   1   97.49   17.30
  -1 -25  -1  122.59   19.80
  -1  25  -1  122.39   12.90
  -1  25  -1  100.49   16.20
   1  25   1  108.09   15.10
   1  25   1  107.69   13.00
   1  25   1  115.09   15.70
  -1  25  -1   99.19   14.90
   2 -25   1  403.46   33.60
  -2 -25  -1  392.26   25.80
  -2 -25  -1  398.76   32.20
   2 -25   1  370.66   27.80
  -2  25  -1  391.46   30.50
   2  25   1  338.47   26.80
   2  25   1  385.86   27.50
  -2  25  -1  388.06   26.20
   2  25   1  341.27   27.50
  -2  25  -1  372.86   33.30
  -2  25  -1  362.66   30.00
  -3 -25  -1    8.90    7.40
   3 -25   1    4.80    9.80
  -3 -25  -1    3.00   12.70
   3 -25   1    6.50   13.80
  -3  25  -1   -7.40    7.70
   3  25   1   -2.50    8.20
  -3  25  -1    3.50   12.90
   3  25   1   21.90   13.40
   3  25   1   -6.80   10.00
  -3  25  -1   -0.70   14.90
  -3  25  -1    9.10    9.10
   3  25   1    4.30    9.60
  -4 -25  -1   43.80   14.40
   4 -25   1   89.29   17.30
   4 -25   1   49.10   12.40
   4  25   1   58.69    9.40
   4  25   1   63.79   11.90
   4  25   1   55.19   15.70
   4  25   1   51.49   11.50
  -4  25  -1   89.99   16.50
  -4  25  -1   63.19   15.20
  -4  25  -1   53.39   12.50
  -4  25  -1   44.90    9.90
   5 -25   1  -16.90   15.20
   5 -25   1    3.20    6.00
   5 -25   1    7.80   11.50
  -5  25  -1   -6.50   10.90
  -5  25  -1   15.50   15.60
  -5  25  -1    5.70    8.40
   5  25   1   20.00   15.10
   5  25   1    4.50    3.20
   5  25   1    5.30    4.00
  -5  25  -1  -11.00   13.90
   5  25   1   11.00    7.80
   5  25   1    4.30    9.60
   6 -25   1   63.29   19.40
   6 -25   1   42.40   15.00
   6 -25   1   52.89    9.90
   6 -25   1   77.99   17.30
  -6  25  -1   62.29   13.90
  -6  25  -1   65.89   10.80
  -6  25  -1   52.59   17.00
   6  25   1   57.49    7.90
   6  25   1   39.50   12.00
   6  25   1   28.20    6.70
   6  25   1   34.30    9.60
  -6  25  -1   39.50   18.40
   6  25   1   46.90   17.10
   7 -25   1   21.40   10.50
   7 -25   1   -5.50   18.90
   7 -25   1   -0.70   19.20
  -7  25  -1   12.10   19.30
   7  25   1   -4.50    7.50
   7  25   1  -17.70    9.70
  -7  25  -1    0.70   15.70
  -7  25  -1   -8.60   16.40
   7  25   1    6.60   11.40
   8 -25   1    2.70   22.10
   8 -25   1   20.80   21.20
   8  25   1    4.80   12.70
  -8  25  -1    7.10   11.10
   8  25   1    7.00   10.40
   7 -26  -1   40.40   11.20
   7 -26  -1   42.80    9.80
   7 -26  -1   52.89   27.60
   7  26  -1   42.30   13.90
   7  26  -1   52.89   13.90
  -7  26   1   59.09   20.60
   7  26  -1   66.69   10.80
   7  26  -1   54.19   11.20
  -7  26   1   61.29   12.00
   6 -26  -1  180.28   15.80
   6 -26  -1  242.88   26.40
   6 -26  -1  222.88   27.00
   6 -26  -1  198.58   15.20
  -6  26   1  232.58   26.30
  -6  26   1  200.38   19.90
   6  26  -1  207.48   19.50
   6  26  -1  172.28   18.60
   6  26  -1  181.38   20.50
   6  26  -1  201.28   18.70
  -6  26   1  282.37   32.20
   6  26  -1  238.88   20.30
  -6  26   1  219.28   25.30
   5 -26  -1   26.50   16.30
   5 -26  -1   12.80   16.80
   5  26  -1   12.70    3.70
  -5  26   1   29.20   15.80
  -5  26   1   27.70   16.60
   5  26  -1    5.50    4.50
  -5  26   1   18.20   10.00
  -5  26   1   10.00   15.60
   5  26  -1   10.30    9.60
   5  26  -1    3.20    9.40
   5  26  -1   24.20   10.00
   4 -26  -1  168.58   20.30
   4 -26  -1  152.88   23.00
  -4  26   1  210.48   23.80
  -4  26   1  152.58   20.70
  -4  26   1  195.78   21.00
   4  26  -1  198.58   20.20
  -4  26   1  151.68   22.10
   4  26  -1  175.28   19.50
   4  26  -1  166.18   22.30
   4  26  -1  137.39   17.30
   3 -26  -1  -19.10   15.10
  -3 -26   1   -2.10   12.70
   3 -26  -1   -7.50    9.70
  -3  26   1    6.40   10.90
  -3  26   1   17.30   11.20
  -3  26   1    0.30   13.60
   3  26  -1   20.30    9.20
  -3  26   1   14.10   15.50
   3  26  -1   26.30   11.40
   3  26  -1  -13.10    9.20
   2 -26  -1   25.10   15.10
   2 -26  -1    4.10    9.50
  -2 -26   1   -9.90   13.10
  -2 -26   1   17.60   17.70
   2  26  -1    7.60   11.70
  -2  26   1   12.80   11.90
  -2  26   1   37.90   13.60
   2  26  -1   10.20   10.40
   2  26  -1    7.70    9.50
  -2  26   1   -0.50    9.00
  -2  26   1   -6.60   12.10
   1 -26  -1    2.10   17.50
  -1 -26   1    7.50    8.00
   1 -26  -1    2.70   10.20
  -1 -26   1    8.10   13.30
  -1  26   1   14.00    9.40
   1  26  -1   -0.40    9.80
  -1  26   1   -4.50    9.00
   1  26  -1  -10.40    8.70
   1  26  -1    1.50   11.70
  -1  26   1   10.30   10.80
   1  26  -1    7.70    9.70
   0 -26  -1    0.00    9.40
   0 -26   1  -12.80   12.70
   0 -26  -1  -18.10   12.80
   0 -26   1   -1.60    8.30
   0  26  -1   -3.00   12.10
   0  26   1    2.20   11.20
   0  26   1   18.30   12.00
   0  26  -1    1.90   10.20
   0  26   1   15.30   11.40
   0  26  -1   11.50   11.10
   0  26   1   10.40    9.90
   0  26  -1   -2.50    9.10
  -1 -26  -1   42.30   15.00
  -1 -26  -1   20.90    8.90
   1 -26   1   -2.70   13.50
   1 -26   1   23.40    9.60
   1  26   1    3.40   10.30
   1  26   1  -14.40   11.00
   1  26   1   -7.60   12.60
  -1  26  -1    9.30    9.10
  -1  26  -1   37.70   12.00
  -1  26  -1   13.30   11.10
  -1  26  -1   19.30   11.00
  -2 -26  -1    4.50   13.60
   2 -26   1   18.50   10.30
  -2 -26  -1   26.60    8.90
   2 -26   1   27.00   15.00
   2  26   1   10.90   11.20
   2  26   1   14.00    8.60
  -2  26  -1    6.40   12.30
  -2  26  -1    1.20   12.10
  -2  26  -1    2.10    9.80
  -2  26  -1  -11.50    9.70
   2  26   1   18.00   12.30
   3 -26   1   -0.30   15.00
   3 -26   1  -11.70   10.00
  -3 -26  -1   -2.50   13.60
  -3 -26  -1    3.40    7.90
  -3  26  -1   -1.20   16.40
   3  26   1   -7.60    9.10
  -3  26  -1   37.20   16.60
   3  26   1   -7.20   10.50
   3  26   1  -31.50   10.40
   3  26   1   -1.60   14.10
  -3  26  -1   -2.50    9.70
  -3  26  -1   13.40   12.80
   4 -26   1   53.59   16.80
   4 -26   1  -10.00   13.90
  -4 -26  -1   -2.50   12.30
   4  26   1  -22.50    7.70
  -4  26  -1  -14.80    8.20
  -4  26  -1   -4.70   13.40
   4  26   1    7.90   11.50
  -4  26  -1    0.50   10.60
  -4  26  -1    1.90   15.00
   4  26   1  -18.20   13.90
   4  26   1  -15.50   11.50
   5 -26   1    3.10    5.60
   5 -26   1   36.80   15.80
   5 -26   1   -5.60   16.50
   5 -26   1    5.10    5.50
  -5  26  -1    2.60   11.40
   5  26   1   -7.40    8.20
  -5  26  -1  -15.80   15.90
  -5  26  -1    7.30   10.60
  -5  26  -1  -11.20   18.20
   5  26   1   22.90   15.80
   5  26   1    5.00   11.60
   5  26   1  -10.80   10.80
   6 -26   1  109.69   11.90
   6 -26   1  116.59   22.10
   6 -26   1   95.29   18.10
   6  26   1   99.99   10.80
  -6  26  -1  101.89   13.40
  -6  26  -1  116.49   24.50
   6  26   1  113.49   24.20
   6  26   1  111.49   11.40
   6  26   1   94.79   10.20
  -6  26  -1  115.79   21.20
   6  26   1  126.39   15.30
  -6  26  -1  102.49   19.30
   7 -26   1   -6.80   17.60
   7 -26   1    4.60   10.10
   7 -26   1   19.00   21.40
   7  26   1   -7.30    8.10
  -7  26  -1   43.30   25.20
  -7  26  -1   23.40   18.70
   7  26   1   -7.60   12.00
   7  26   1    9.00   11.00
   7  26   1   -7.30   10.80
  -7  26  -1   35.20   11.40
   6 -27  -1    4.40   21.20
  -6  27   1    3.00   13.50
   6  27  -1   -7.10    7.10
   6  27  -1    9.40   10.00
   6  27  -1   -1.40    5.80
  -6  27   1   19.20   17.80
   6  27  -1  -11.10   11.10
   6  27  -1    9.20   10.50
  -6  27   1   10.50   19.90
   6  27  -1  -15.90    9.90
   5 -27  -1   28.30   14.60
   5 -27  -1   17.50   18.90
   5  27  -1   41.70   12.30
   5  27  -1   12.30   10.80
  -5  27   1   12.50   16.30
  -5  27   1  -13.80   13.80
  -5  27   1   10.60   17.70
   5  27  -1   24.60   10.10
  -5  27   1   28.60   13.40
   4 -27  -1    3.00   16.80
   4  27  -1   33.60   12.70
  -4  27   1    2.70   11.80
  -4  27   1   32.40   13.60
  -4  27   1   21.00   20.40
  -4  27   1    4.50   15.40
   4  27  -1   45.80   11.50
   4  27  -1    9.10   10.20
   3 -27  -1   32.30   17.70
   3 -27  -1   44.80   12.40
  -3 -27   1   22.20   17.70
  -3  27   1   47.50   14.30
  -3  27   1   33.70   13.60
   3  27  -1   50.09   12.50
  -3  27   1   41.20   14.80
   3  27  -1   69.99   11.90
   3  27  -1   29.20   12.20
  -3  27   1   59.59   16.80
   2 -27  -1  257.27   26.30
   2 -27  -1  206.78   21.90
  -2 -27   1  258.37   27.70
  -2  27   1  216.38   26.80
   2  27  -1  231.08   22.70
  -2  27   1  220.88   25.00
   2  27  -1  205.28   24.30
  -2  27   1  256.67   24.60
   2  27  -1  219.28   23.50
  -2  27   1  244.28   24.50
  -1 -27   1   33.80    9.40
   1 -27  -1   49.60   10.40
  -1 -27   1   46.80   18.30
   1 -27  -1   66.59   17.50
  -1  27   1   60.29   15.70
  -1  27   1   63.89   15.10
   1  27  -1   30.30   12.50
   1  27  -1   60.39   11.90
  -1  27   1   77.49   14.10
  -1  27   1   33.50   17.00
   1  27  -1   58.79   12.40
   1  27  -1   63.89   13.30
   0 -27   1    5.50   10.60
   0 -27   1   17.40   14.60
   0 -27  -1   11.90    8.40
   0 -27  -1  -10.60   14.80
   0  27   1  -28.70   11.60
   0  27   1   25.20   12.80
   0  27  -1    9.80   13.80
   0  27  -1    6.30   11.20
   0  27  -1  -32.70   10.30
   0  27  -1    0.40    9.50
  -1 -27  -1   39.70   16.10
  -1 -27  -1    8.00    8.80
   1 -27   1    2.90   11.60
   1 -27   1    4.40   14.90
  -1  27  -1   19.40   12.50
   1  27   1   10.80   12.50
  -1  27  -1   23.80   15.50
  -1  27  -1   14.80   15.10
   1  27   1   21.60   13.30
   1  27   1   26.00   14.80
  -1  27  -1   25.50   10.00
  -2 -27  -1   60.69   10.40
   2 -27   1   51.99   17.50
  -2 -27  -1   43.40   18.30
   2 -27   1   35.10   11.60
   2  27   1   24.20   14.20
  -2  27  -1   37.40   11.90
  -2  27  -1   64.19   18.20
  -2  27  -1   52.79   17.20
  -2  27  -1   49.90   11.80
   2  27   1   41.40   12.10
   3 -27   1   25.00   16.80
  -3 -27  -1   -0.10   13.80
   3  27   1   16.10   11.80
  -3  27  -1   22.00   10.70
   3  27   1   18.40   10.30
   3  27   1    2.60   12.70
  -3  27  -1   -6.10   16.80
  -3  27  -1   42.40   15.10
  -3  27  -1   -9.70   10.40
  -4 -27  -1   11.50   14.60
   4 -27   1   21.20   12.30
   4 -27   1   20.00   17.20
  -4  27  -1   39.00   13.40
   4  27   1   12.40   10.70
  -4  27  -1   27.30   16.30
  -4  27  -1   30.70    9.60
   4  27   1   41.30   12.60
   4  27   1   12.90   17.70
  -4  27  -1    6.80   14.70
   4  27   1   10.90   11.10
   5 -27   1   -2.10   18.50
   5 -27   1   25.40   14.30
  -5  27  -1    7.70   10.00
   5  27   1  -32.50   16.30
   5  27   1   -4.10    8.70
  -5  27  -1    9.10   15.70
   5  27   1    2.80   12.90
   5  27   1  -13.20   13.10
  -5  27  -1    5.10   13.00
  -5  27  -1    8.30   18.10
   6 -27   1   68.99   22.60
   6 -27   1   11.30    8.30
   6  27   1   57.99   14.00
   6  27   1   42.00    8.90
  -6  27  -1   30.40   10.90
  -6  27  -1   62.19   19.30
  -6  27  -1   47.70   22.00
   5 -28  -1  111.29   19.40
   5 -28  -1  149.79   26.40
   5  28  -1  118.59   14.80
   5  28  -1  157.58   16.70
  -5  28   1  122.69   20.20
  -5  28   1  100.89   23.40
  -5  28   1  119.19   25.70
   5  28  -1  113.59   16.00
   5  28  -1  155.08   16.10
  -5  28   1  148.79   17.50
   4 -28  -1    5.60   19.30
   4 -28  -1    4.10   14.40
  -4  28   1   28.90   16.60
   4  28  -1   39.20   18.60
   4  28  -1   50.99   13.70
  -4  28   1   11.90   17.20
   4  28  -1   22.30   12.50
  -4  28   1   19.10   18.30
  -4  28   1   38.30   13.60
   4  28  -1    6.30   12.00
   3 -28  -1   13.20   18.30
  -3 -28   1    6.70   14.80
   3  28  -1   23.40   12.80
  -3  28   1   45.10   20.50
  -3  28   1   -9.80   14.70
  -3  28   1   28.40   12.90
  -3  28   1   17.40   13.30
   3  28  -1   22.50   12.90
   3  28  -1   22.70   12.20
   2 -28  -1   32.00   17.80
  -2 -28   1   38.00   16.30
  -2  28   1   35.40   16.10
   2  28  -1   42.70   12.60
   2  28  -1   31.10   16.20
  -2  28   1   20.00   15.40
   2  28  -1   10.20   13.30
  -2  28   1   45.70   16.50
  -2  28   1   60.99   17.70
   1 -28  -1   42.90   18.00
  -1 -28   1   30.50   20.00
   1 -28  -1   18.40   12.40
  -1 -28   1   58.59   10.20
  -1  28   1   22.60   14.40
  -1  28   1   32.00   12.50
   1  28  -1   41.10   13.90
  -1  28   1   23.00   16.10
   1  28  -1   36.90   12.40
   1  28  -1   19.30   10.50
   1  28  -1   47.40   14.80
  -1  28   1   19.90   16.40
   0 -28   1    0.00   12.70
   0 -28  -1    3.70   10.70
   0 -28  -1   18.90   16.20
   0 -28   1   27.30   16.90
   0  28   1   -5.70   10.30
   0  28  -1   17.80   12.60
   0  28   1    1.70   14.20
   0  28   1   -7.80   13.40
   0  28  -1   17.10   12.50
   0  28  -1   21.70   12.30
   0  28   1  -18.90   15.60
  -1 -28  -1  160.28   21.90
   1 -28   1  135.79   21.90
  -1  28  -1  132.39   18.50
   1  28   1  130.39   16.60
  -1  28  -1  154.38   15.50
   1  28   1  129.69   18.30
   1  28   1  157.88   20.10
  -1  28  -1  172.88   21.20
  -1  28  -1  161.68   17.60
   2 -28   1   16.80   17.00
  -2 -28  -1   14.10   15.90
   2 -28   1   -1.80   11.50
  -2  28  -1    3.90   16.50
   2  28   1   35.00   15.10
  -2  28  -1   18.50    9.90
   2  28   1    3.40   12.60
  -2  28  -1   23.40   12.00
   2  28   1   19.10   13.10
  -2  28  -1   -0.20   17.50
   3 -28   1  209.08   26.00
  -3 -28  -1  157.08   22.60
  -3  28  -1  223.98   23.60
   3  28   1  201.28   22.10
   3  28   1  175.48   21.20
  -3  28  -1  218.88   26.30
  -3  28  -1  231.78   21.60
  -3  28  -1  199.08   24.00
   4 -28   1    3.00   13.50
   4 -28   1   37.70   18.40
   4  28   1   18.50   11.90
   4  28   1    2.80   13.00
   4  28   1    2.60   18.50
   4  28   1   -8.60   12.30
  -4  28  -1   -9.20   16.10
  -4  28  -1   -2.90   11.00
  -4  28  -1    6.20   21.00
  -4  28  -1    6.30   13.20
   5 -28   1   64.19   26.40
  -5  28  -1   56.19   18.70
  -5  28  -1   74.39   19.80
  -5  28  -1   87.29   12.40
   5  28   1   66.59   16.20
   5  28   1   78.09   12.30
   5  28   1  109.19   15.40
  -5  28  -1   58.79   24.80
   4 -29  -1  128.69   25.50
  -4  29   1  134.09   23.00
  -4  29   1  122.89   16.90
  -4  29   1   73.69   23.80
   4  29  -1  137.79   16.90
  -4  29   1  130.29   22.70
   4  29  -1  150.08   17.50
   4  29  -1   95.19   14.90
  -3 -29   1   -9.40   19.60
   3 -29  -1   44.10   21.40
  -3  29   1  -13.10   15.50
  -3  29   1    6.00   14.40
  -3  29   1    5.40   12.90
  -3  29   1   -4.00   16.40
   3  29  -1   -9.30   11.20
   3  29  -1   17.60   15.40
   2 -29  -1   27.30   19.30
   2 -29  -1   24.00   12.40
  -2 -29   1   68.69   17.20
  -2 -29   1   31.70   17.80
  -2  29   1   67.89   20.00
  -2  29   1   45.60   17.20
   2  29  -1   67.49   16.70
  -2  29   1   30.30   14.50
  -2  29   1   76.89   15.50
   2  29  -1   90.69   16.60
   2  29  -1   77.49   14.70
   1 -29  -1   -9.40   18.10
   1 -29  -1   18.60   12.30
  -1 -29   1   15.50   17.30
   1  29  -1   -1.60   14.80
  -1  29   1   -0.50   14.80
  -1  29   1    6.80   18.40
  -1  29   1   26.20   13.80
  -1  29   1   13.70   17.00
   1  29  -1    7.60   11.70
   1  29  -1   -2.40   13.00
   1  29  -1   14.50   17.40
   0 -29   1  107.79   14.90
   0 -29  -1  110.99   22.40
   0 -29  -1  101.29   14.30
   0 -29   1  117.79   21.20
   0  29  -1   89.39   19.10
   0  29   1  154.88   18.80
   0  29  -1  141.99   16.60
   0  29   1  110.59   19.10
   0  29  -1  141.69   16.60
   0  29  -1  107.89   19.70
   0  29   1  135.09   19.20
   0  29   1   94.59   18.50
   1 -29   1   -1.80   17.40
   1 -29   1   -8.20   15.30
  -1 -29  -1    8.50   18.10
   1  29   1   45.90   15.50
   1  29   1   -1.30   13.40
  -1  29  -1   -9.10   17.40
  -1  29  -1   -2.40   13.70
   1  29   1   22.60   12.20
   1  29   1   18.20   15.00
  -1  29  -1   13.60   12.00
  -1  29  -1   54.49   13.10
  -2 -29  -1  137.49   22.20
   2 -29   1  179.78   24.10
  -2  29  -1  141.89   16.20
   2  29   1  136.89   18.10
  -2  29  -1  130.49   17.20
   2  29   1  129.19   18.70
  -2  29  -1  131.39   20.80
  -2  29  -1  118.99   20.00
   3 -29   1   61.99   19.90
  -3 -29  -1   32.30   18.30
   3 -29   1  -16.20   13.00
   3  29   1    8.40   12.40
  -3  29  -1   21.50   10.30
   3  29   1   34.30   16.60
  -3  29  -1   11.10   13.60
  -3  29  -1   -0.30   16.30
  -3  29  -1   -2.90   16.60
   3  29   1   15.50   13.50
   4 -29   1   50.99   22.40
   4  29   1   72.79   14.30
  -4  29  -1   65.69   20.30
   4  29   1   66.19   15.30
  -4  29  -1  104.99   21.40
  -4  29  -1   77.39   13.40
  -4  29  -1   57.99   19.50
   4  29   1   61.59   16.90
  -2 -30   1  134.19   22.10
  -2 -30   1  133.79   19.60
   2 -30  -1  164.08   26.10
  -2  30   1  139.29   21.20
  -2  30   1  122.59   25.40
   2  30  -1  188.08   24.50
   2  30  -1  141.09   17.30
   2  30  -1  154.08   18.40
  -2  30   1  115.19   19.00
  -2  30   1  123.39   18.30
  -1 -30   1   53.99   18.30
   1 -30  -1   35.20   25.20
   1  30  -1   19.10   12.90
  -1  30   1  -11.10   19.40
   1  30  -1   -3.20   14.00
  -1  30   1    3.60   13.50
  -1  30   1    3.70   14.40
   1  30  -1   28.00   17.50
   1  30  -1  -15.40   13.00
  -1  30   1    5.80   14.40
   0 -30   1   26.60   19.10
   0 -30  -1   50.89   21.30
   0  30  -1   48.70   16.50
   0  30  -1   50.19   19.50
   0  30   1   72.89   20.90
   0  30   1   88.29   16.60
   0  30   1   62.99   17.60
   0  30   1   56.09   15.60
   0  30  -1   53.69   16.10
   0  30  -1   33.70   14.20
   1 -30   1  130.49   23.70
  -1 -30  -1  192.28   20.80
  -1 -30  -1  175.08   25.20
  -1  30  -1  153.98   23.60
  -1  30  -1  142.79   17.80
   1  30   1  149.99   21.10
  -1  30  -1  158.68   23.60
   1  30   1  144.99   18.90
   1  30   1  166.18   21.00
   1  30   1  174.08   23.50
  -1  30  -1  149.39   20.80
  -2 -30  -1   -7.60   18.90
   2 -30   1   16.70   14.10
   2 -30   1  -24.10   19.30
  -2  30  -1    4.10   15.70
   2  30   1   11.70   13.90
   2  30   1   -8.80   14.60
  -2  30  -1   -8.60   10.60
   2  30   1    5.10   15.30
  -2  30  -1   -6.70   13.00
  -2  30  -1   33.80   21.00
  14   0  -2   25.40   15.90
 -14   0   2   10.40   12.20
  14   0  -2   32.10   16.90
 -14   0   2    9.60    9.10
  14   0  -2   68.79   23.90
  13   0  -2    3.70   13.40
 -13   0   2  -16.20    8.50
  13   0  -2   -3.70   10.60
  13   0  -2    6.70   15.10
 -13   0   2  -15.90    7.10
  12   0  -2   16.50    9.90
 -12   0   2   28.10    9.40
  12   0  -2   27.90   11.80
  12   0  -2   29.80   12.60
 -12   0   2   29.90    6.50
 -11   0   2   -3.20    8.20
 -11   0   2   -1.50    7.50
  11   0  -2    7.10    8.70
  11   0  -2   -0.40    9.10
 -11   0   2  -13.80    4.80
  11   0  -2    7.60   10.50
 -10   0   2    5.60    7.00
 -10   0   2   16.10    7.60
 -10   0   2   16.10    5.00
  10   0  -2    3.90    7.80
  10   0  -2    6.00    7.90
  -9   0   2   -5.80    5.90
   9   0  -2    2.50    6.80
  -9   0   2   -1.30    6.50
   9   0  -2   -3.90    7.90
  -9   0   2   -0.90    4.00
   9   0  -2   -4.60    7.20
   8   0  -2   -9.50    6.30
  -8   0   2    5.70    5.10
  -8   0   2    5.70    6.10
   8   0  -2    4.70    6.90
   8   0  -2    8.10    5.90
   8   0  -2    3.30    6.30
  -8   0   2    2.00    3.00
   7   0  -2    3.70    5.40
   7   0  -2    5.40    4.40
  -7   0   2    0.40    3.20
   7   0  -2    0.40    4.90
   7   0  -2    5.40    5.30
  -7   0   2   -6.60    4.90
  -7   0   2   -0.20    4.40
  -6   0   2  240.48   17.50
  -6   0   2  292.97   16.00
  -6   0   2  250.37   17.00
   6   0  -2  251.27   17.90
   6   0  -2  271.87   18.20
   6   0  -2  237.28   16.90
   5   0  -2   -4.60    4.20
   5   0  -2    3.30    3.90
   5   0  -2   -1.00    4.80
  -5   0   2    2.60    2.70
  -5   0   2   -1.00    3.70
  -5   0   2   -5.90    4.10
  -4   0   2  345.47   18.30
  -4   0   2  297.17   19.10
  -4   0   2  329.97   19.10
   4   0  -2  328.57   19.70
   4   0  -2  294.57   18.70
   4   0  -2  301.07   19.30
   3   0  -2    1.90    2.20
   3   0  -2   -0.30    2.60
  -3   0   2    1.80    2.40
  -3   0   2   -2.30    2.10
   3   0  -2   -3.10    2.30
  -3   0   2    1.10    1.70
  -2   0   2 2481.35  132.19
   2   0  -2 2638.04  133.09
   2   0  -2 2266.57  132.19
   2   0  -2 2439.06  132.39
  -2   0   2 2315.77  132.09
  -2   0   2 2486.25  132.29
   2   0  -2 2513.05  132.39
  -1   0   2    1.60    2.80
   1   0  -2    0.80    1.80
  -1   0   2    0.60    2.10
   1   0  -2   -2.30    2.70
   1   0  -2    0.50    2.20
  -1   0   2    0.90    2.10
  -1   0   2   -1.70    1.80
   0   0  -2 1291.57   70.69
   0   0  -2 1234.08   70.99
   0   0   2 1316.17   70.99
   0   0  -2 1349.96   71.29
   0   0   2 1372.26   71.39
   1   0   2    1.60    1.40
  -1   0  -2    1.10    1.90
  -1   0  -2    1.40    1.50
  -1   0  -2    1.30    2.30
   1   0   2   -1.50    1.80
   1   0   2    1.60    2.40
   2   0   2 1917.31  107.99
  -2   0  -2 1943.41  107.99
   2   0   2 2054.39  108.19
  -2   0  -2 2087.59  108.29
  -3   0  -2    0.50    2.00
  -3   0  -2    0.10    2.10
   3   0   2    2.80    2.10
   3   0   2   -0.40    2.00
  -4   0  -2  127.39    9.60
  -4   0  -2  146.79    9.40
   4   0   2  149.49    9.70
   4   0   2  113.29    9.50
   4   0   2  132.39    9.30
   5   0   2   -0.80    3.20
   5   0   2   -2.40    4.00
  -5   0  -2   -2.30    4.20
  -5   0  -2   -3.80    3.20
   5   0   2   -0.70    3.80
   6   0   2 1492.75   81.69
   6   0   2 1498.95   81.29
  -6   0  -2 1401.46   81.49
  -6   0  -2 1559.44   81.39
   6   0   2 1391.66   81.69
  -6   0  -2 1528.35   82.69
   7   0   2    3.20    4.90
   7   0   2   -1.30    4.50
   7   0   2    1.20    3.60
  -7   0  -2    2.40    5.70
  -7   0  -2    4.40    4.20
   8   0   2  443.66   28.30
  -8   0  -2  425.36   29.00
   8   0   2  437.36   28.60
  -8   0  -2  477.65   27.50
   8   0   2  468.25   27.80
   9   0   2   -1.40    8.70
   9   0   2   -2.30    7.80
  -9   0  -2    3.30    8.50
  -9   0  -2    1.40    4.70
   9   0   2    7.60    6.20
 -10   0  -2  181.78   14.90
  10   0   2  142.09   18.90
  10   0   2  168.78   17.20
 -10   0  -2  166.38   17.40
  10   0   2  164.88   15.90
  11   0   2   -1.00    8.10
  11   0   2  -11.70    8.80
 -11   0  -2    0.60    8.60
  11   0   2  -16.80    9.20
 -11   0  -2   -4.50    6.90
  12   0   2  142.59   18.70
 -12   0  -2  119.79   13.80
 -12   0  -2  122.49   15.60
  12   0   2  132.09   16.70
  12   0   2  166.58   18.20
  13   0   2   27.00   14.60
 -13   0  -2    0.70   13.80
  13   0   2    8.10   13.50
  13   0   2   -9.00   10.80
  14  -1  -2   -0.90   17.80
  14  -1  -2   27.20   16.80
 -14  -1   2    0.30    8.40
  14  -1  -2   18.80   20.20
 -14  -1   2    6.00    7.40
  14   1  -2  -14.50   18.30
  14   1  -2   24.20   16.50
 -14   1   2    0.00    8.80
  14   1  -2  -17.70   11.80
 -14   1   2   -3.40   10.80
 -13  -1   2   17.90    7.30
  13  -1  -2   25.60   12.00
 -13  -1   2   18.10    8.90
  13  -1  -2   29.60   17.30
  13  -1  -2   18.50   15.00
  13   1  -2   14.80   14.10
 -13   1   2   37.40   13.20
  13   1  -2   -1.70   15.60
 -13   1   2    3.30    8.00
  13   1  -2   -5.80   11.50
  12  -1  -2    4.10    9.50
 -12  -1   2    2.20    5.70
  12  -1  -2   -1.20   12.70
 -12  -1   2   -4.50    8.10
  12  -1  -2    0.00   13.50
 -12   1   2    7.40   10.10
  12   1  -2   12.90   11.60
  12   1  -2  -12.50    9.10
 -12   1   2    6.60    6.00
  12   1  -2   -0.90   10.60
 -11  -1   2   -3.70    5.10
  11  -1  -2   -2.40   10.40
  11  -1  -2    0.80   12.40
 -11  -1   2   -3.50    6.80
  11   1  -2    1.10   10.50
 -11   1   2    2.00    5.40
  11   1  -2   -6.10    8.60
 -11   1   2    8.90    7.90
  11   1  -2   -2.60    8.00
 -11   1   2   -0.50    8.70
  10  -1  -2  132.99   17.30
 -10  -1   2  166.28   15.70
 -10  -1   2  146.29   14.60
  10  -1  -2  173.08   17.20
 -10  -1   2  176.68   12.70
 -10   1   2  165.28   17.00
 -10   1   2  135.19   15.10
  10   1  -2  184.48   18.50
 -10   1   2  191.28   12.70
  10   1  -2  153.18   16.60
   9  -1  -2    8.70    7.40
  -9  -1   2   14.10    6.00
   9  -1  -2   12.20    8.20
  -9  -1   2   15.70    6.30
   9  -1  -2   15.60    7.10
  -9  -1   2   11.60    4.10
  -9   1   2    7.10    6.20
   9   1  -2   21.40    8.30
   9   1  -2   13.70    7.10
   9   1  -2   15.10    6.70
  -9   1   2   15.50    6.40
  -9   1   2   13.70    4.20
   8  -1  -2  730.73   41.80
   8  -1  -2  607.24   39.40
   8  -1  -2  622.54   40.10
  -8  -1   2  719.73   37.50
  -8  -1   2  590.54   38.60
   8  -1  -2  685.03   39.90
  -8  -1   2  661.23   39.10
   8   1  -2  624.14   39.90
   8   1  -2  672.83   40.10
  -8   1   2  754.62   38.10
  -8   1   2  707.63   39.40
  -8   1   2  574.34   39.20
   8   1  -2  610.04   39.00
   8   1  -2  738.23   40.70
  -7  -1   2   32.80    6.20
   7  -1  -2   44.80    7.40
   7  -1  -2   43.60    7.60
  -7  -1   2   44.80    5.40
  -7  -1   2   43.70    6.30
   7  -1  -2   35.10    6.50
   7  -1  -2   46.30    7.50
  -7   1   2   53.59    5.80
   7   1  -2   39.40    7.00
   7   1  -2   42.00    7.90
   7   1  -2   52.09    8.40
  -7   1   2   47.00    6.40
  -7   1   2   31.90    6.20
   7   1  -2   34.70    6.60
  -6  -1   2  251.57   16.10
  -6  -1   2  210.28   15.70
   6  -1  -2  223.78   16.20
   6  -1  -2  270.27   17.70
  -6  -1   2  265.57   14.60
   6  -1  -2  235.48   17.10
   6  -1  -2  236.58   17.00
  -6   1   2  219.78   16.40
   6   1  -2  234.88   16.80
   6   1  -2  214.48   15.60
   6   1  -2  240.98   16.80
  -6   1   2  262.07   15.40
  -6   1   2  239.28   16.20
  -5  -1   2   33.60    5.30
  -5  -1   2   28.40    5.00
   5  -1  -2   35.80    5.50
   5  -1  -2   23.50    6.00
   5  -1  -2   31.20    7.10
  -5  -1   2   40.10    4.80
  -5   1   2   38.10    4.50
   5   1  -2   31.30    5.20
   5   1  -2   33.80    5.90
  -5   1   2   28.70    6.30
  -5   1   2   33.80    5.60
   5   1  -2   41.30    5.70
   4  -1  -2   89.89    8.30
   4  -1  -2   79.49    8.30
  -4  -1   2   92.59    7.50
   4  -1  -2   82.59    7.70
  -4  -1   2   95.59    6.10
  -4  -1   2   92.29    7.30
   4   1  -2   83.79    8.10
   4   1  -2   90.09    8.10
   4   1  -2   88.29    7.30
  -4   1   2   93.29    7.20
  -4   1   2   91.59    7.90
  -4   1   2  102.49    7.10
  -3  -1   2  386.46   22.70
  -3  -1   2  435.16   22.40
   3  -1  -2  418.96   23.60
   3  -1  -2  416.06   23.50
  -3  -1   2  414.86   23.10
   3  -1  -2  377.26   23.20
   3   1  -2  390.36   22.80
  -3   1   2  386.46   23.40
  -3   1   2  428.76   23.30
   3   1  -2  391.56   23.20
   3   1  -2  396.76   23.00
  -3   1   2  397.56   22.90
   2  -1  -2  443.66   26.00
  -2  -1   2  445.66   25.20
   2  -1  -2  487.95   26.70
  -2  -1   2  460.65   25.30
  -2  -1   2  477.45   25.70
   2  -1  -2  421.56   25.90
   2  -1  -2  458.85   26.00
   2   1  -2  446.66   25.50
   2   1  -2  463.45   25.70
   2   1  -2  477.35   26.50
   2   1  -2  456.85   25.50
  -2   1   2  484.35   26.00
  -2   1   2  425.76   25.90
  -2   1   2  462.85   25.90
  -1  -1   2 3413.46  190.98
  -1  -1   2 3567.74  191.08
   1  -1  -2 3369.46  191.38
   1  -1  -2 3694.43  191.58
   1  -1  -2 3599.24  191.48
  -1  -1   2 3678.83  191.68
   1  -1  -2 3685.63  191.38
   1   1  -2 3364.46  190.98
  -1   1   2 3459.15  191.38
  -1   1   2 3269.17  191.38
  -1   1   2 3683.13  191.68
   1   1  -2 3652.53  191.08
  -1   1   2 3783.22  191.38
   1   1  -2 3766.22  191.68
   1   1  -2 3282.77  191.08
   0  -1   2 1779.32   96.59
   0  -1   2 1909.51   96.19
   0  -1  -2 1762.12   96.49
   0  -1  -2 1711.33   96.49
   0  -1  -2 1760.12   96.19
   0   1   2 1739.43   96.19
   0   1  -2 1906.41   96.19
   0   1  -2 1800.22   96.59
   0   1   2 1770.62   96.59
   0   1   2 1691.63   96.39
  -1  -1  -2 3199.38  204.18
  -1  -1  -2 3878.11  204.68
   1  -1   2 3865.31  204.78
  -1  -1  -2 3800.12  204.58
   1  -1   2 3875.51  204.48
   1  -1   2 4214.88  204.58
  -1   1  -2 3801.72  204.48
  -1   1  -2 3962.10  204.78
   1   1   2 3950.60  204.58
   1   1   2 3325.97  204.38
  -1   1  -2 3828.72  204.48
   1   1   2 3905.21  204.78
   2  -1   2 1736.83   91.69
   2  -1   2 1632.24   91.49
  -2  -1  -2 1660.13   91.69
  -2  -1  -2 1671.23   91.29
   2   1   2 1764.62   91.69
  -2   1  -2 1669.63   91.59
   2   1   2 1647.44   91.19
  -2   1  -2 1748.93   91.69
   3  -1   2  687.73   37.40
   3  -1   2  672.23   37.20
   3  -1   2  645.04   37.20
  -3  -1  -2  701.03   37.30
  -3  -1  -2  648.44   36.90
   3   1   2  694.03   37.30
   3   1   2  658.63   36.90
  -3   1  -2  630.54   37.20
  -3   1  -2  712.23   37.40
   4  -1   2    8.70    2.90
  -4  -1  -2    2.40    2.70
  -4  -1  -2    3.00    3.00
   4  -1   2    7.70    3.40
   4  -1   2    4.40    3.10
  -4   1  -2    0.70    3.70
  -4   1  -2    1.80    2.90
   4   1   2    6.10    2.60
   4   1   2    3.30    3.20
   4   1   2    1.90    3.40
   5  -1   2  213.68   14.40
   5  -1   2  210.28   14.50
  -5  -1  -2  211.08   13.70
  -5  -1  -2  201.38   13.60
   5  -1   2  197.28   15.00
   5   1   2  249.28   14.30
  -5   1  -2  202.08   14.80
   5   1   2  205.08   13.60
  -5   1  -2  223.48   13.90
   5   1   2  204.88   14.40
   6  -1   2    7.60    3.90
   6  -1   2   14.20    4.70
  -6  -1  -2    7.10    6.10
   6  -1   2    7.00    4.50
  -6  -1  -2    8.60    3.50
  -6   1  -2    5.70    4.40
   6   1   2    6.10    3.90
   6   1   2   10.50    4.90
   6   1   2    4.00    4.40
  -6   1  -2    9.70    3.70
  -6   1  -2    8.30    5.60
  -7  -1  -2  275.67   16.90
  -7  -1  -2  274.27   19.70
   7  -1   2  272.27   17.90
   7  -1   2  247.28   18.10
   7  -1   2  243.28   18.00
  -7   1  -2  283.57   17.60
  -7   1  -2  259.27   20.40
   7   1   2  271.37   17.80
   7   1   2  273.57   17.20
   7   1   2  248.68   18.00
  -8  -1  -2    3.80    5.90
   8  -1   2    7.20    4.90
  -8  -1  -2    0.20    4.80
   8  -1   2    3.70    5.70
   8  -1   2    7.70    6.40
   8   1   2   12.30    6.30
   8   1   2    1.90    5.40
  -8   1  -2   -9.40    7.50
  -8   1  -2    0.10    3.90
   8   1   2   -3.80    4.70
  -9  -1  -2    4.00    8.40
   9  -1   2   16.60    7.20
   9  -1   2    9.70    7.10
   9  -1   2   25.40    8.00
  -9  -1  -2    9.30    5.70
   9   1   2    8.10    6.00
  -9   1  -2    2.50    9.50
   9   1   2   16.60    7.40
   9   1   2   13.20    6.70
  -9   1  -2   14.90    6.20
 -10  -1  -2    6.10    8.90
  10  -1   2   -8.40    7.80
 -10  -1  -2   -1.70    4.80
  10  -1   2   -1.80    7.60
 -10   1  -2   -0.90    8.40
  10   1   2   13.70    9.60
  10   1   2    5.30    6.90
 -10   1  -2    2.30    6.50
  10   1   2  -22.50    9.90
 -11  -1  -2   61.89    8.90
  11  -1   2   62.59   12.50
 -11  -1  -2   43.00   11.70
  11  -1   2   49.10   11.30
  11  -1   2   68.29   10.60
  11   1   2   53.99   13.30
  11   1   2   42.30    9.50
 -11   1  -2   57.79   12.00
 -11   1  -2   83.79    9.70
  11   1   2   61.19   11.40
 -12  -1  -2  145.99   15.60
 -12  -1  -2  109.99   16.00
  12  -1   2  133.69   18.50
  12  -1   2  146.19   17.70
  12  -1   2  154.48   15.40
  12   1   2  183.78   17.70
 -12   1  -2  134.09   18.00
  12   1   2  112.69   17.80
  12   1   2   98.99   18.20
  13  -1   2    6.00   11.90
  13  -1   2   19.10   17.20
 -13  -1  -2    7.20   10.00
  13  -1   2   14.40   17.20
 -13  -1  -2   18.30   15.30
  13   1   2  -28.00   12.20
  13   1   2    8.10   12.60
  13   1   2   -8.30   13.60
  14  -2  -2   13.60   17.00
  14  -2  -2   10.50   18.20
 -14  -2   2    4.50    5.30
  14  -2  -2  -13.10   23.70
 -14   2   2   -8.90    7.80
  14   2  -2   20.00   19.10
  14   2  -2    7.60   17.30
 -14   2   2   -5.50   13.20
  14   2  -2   15.60   15.10
  13  -2  -2  185.38   22.00
 -13  -2   2  208.78   15.20
  13  -2  -2  215.08   23.10
 -13  -2   2  181.48   16.20
  13  -2  -2  209.38   23.40
 -13   2   2  250.37   17.50
  13   2  -2  210.38   22.10
  13   2  -2  206.58   25.10
  13   2  -2  204.38   22.40
 -13   2   2  171.18   19.60
  12  -2  -2   11.00   12.90
  12  -2  -2    8.40   12.70
  12  -2  -2   -1.50    9.80
 -12  -2   2    8.20    4.80
 -12  -2   2    0.90    7.60
  12   2  -2   11.50   11.30
 -12   2   2   -0.80    6.50
  12   2  -2  -17.40   12.40
 -12   2   2   -7.70   10.70
  12   2  -2   -4.90   15.90
 -12   2   2   -5.10    8.80
  11  -2  -2  296.97   24.20
 -11  -2   2  284.87   18.10
 -11  -2   2  253.77   19.60
  11  -2  -2  264.67   25.70
  11  -2  -2  245.38   26.60
  11   2  -2  319.07   25.20
  11   2  -2  242.48   22.80
 -11   2   2  318.67   19.10
  11   2  -2  292.47   24.20
 -11   2   2  307.57   22.20
 -11   2   2  265.97   23.70
  10  -2  -2   23.60    9.10
  10  -2  -2   43.00    8.90
 -10  -2   2   17.30    6.00
 -10  -2   2   24.90    5.00
 -10   2   2   34.60    6.50
  10   2  -2   31.40    8.50
  10   2  -2   29.60    8.40
 -10   2   2    8.10    7.30
 -10   2   2   20.40    9.40
   9  -2  -2  694.13   44.50
  -9  -2   2  807.32   41.40
  -9  -2   2  651.23   42.30
   9  -2  -2  752.32   45.40
  -9  -2   2  741.33   43.70
   9  -2  -2  801.22   45.00
   9   2  -2  688.63   43.40
   9   2  -2  763.72   44.10
  -9   2   2  793.42   43.90
  -9   2   2  691.03   44.70
   9   2  -2  738.93   44.70
   8  -2  -2   22.80    7.70
   8  -2  -2   24.70    7.00
  -8  -2   2   23.00    3.90
   8  -2  -2   16.20    7.80
  -8  -2   2   20.90    5.80
  -8  -2   2   29.20    6.40
   8  -2  -2   21.00    6.80
   8   2  -2   22.60    6.20
   8   2  -2   20.00    6.90
  -8   2   2   23.50    6.30
   8   2  -2   23.80    7.00
  -8   2   2   22.90    7.80
   8   2  -2   21.40    5.80
  -8   2   2   25.50    4.70
  -7  -2   2 1937.71  100.19
   7  -2  -2 1899.11  102.49
  -7  -2   2 1904.31  101.69
   7  -2  -2 2052.19  103.49
   7  -2  -2 1650.43  101.99
   7  -2  -2 1825.52  102.49
  -7  -2   2 1654.83  100.89
  -7   2   2 2004.60  101.19
  -7   2   2 1711.83  102.29
  -7   2   2 1819.72  101.79
   7   2  -2 1778.82  102.09
   7   2  -2 1752.72  101.39
   7   2  -2 2011.90  102.69
   6  -2  -2  499.95   30.50
   6  -2  -2  485.55   30.50
  -6  -2   2  458.85   28.70
  -6  -2   2  508.45   29.50
   6  -2  -2  449.36   30.30
  -6  -2   2  551.14   28.10
   6  -2  -2  542.45   31.20
  -6   2   2  524.15   29.30
  -6   2   2  517.05   29.90
   6   2  -2  500.05   30.10
  -6   2   2  470.45   30.20
   6   2  -2  522.55   30.50
   6   2  -2  474.15   29.00
   5  -2  -2  286.17   19.40
  -5  -2   2  329.47   16.80
   5  -2  -2  283.17   19.50
   5  -2  -2  320.07   19.90
  -5  -2   2  273.27   17.60
   5  -2  -2  271.67   18.80
  -5  -2   2  294.47   18.40
  -5   2   2  271.47   19.10
   5   2  -2  271.97   17.80
  -5   2   2  295.07   18.00
   5   2  -2  285.07   18.80
  -5   2   2  303.07   18.80
   5   2  -2  295.77   18.90
   4  -2  -2  249.18   16.30
   4  -2  -2  247.78   16.10
   4  -2  -2  218.08   15.70
  -4  -2   2  279.17   14.00
  -4  -2   2  258.37   15.20
  -4  -2   2  225.28   14.30
   4   2  -2  247.08   15.10
   4   2  -2  242.78   14.70
  -4   2   2  230.58   15.90
  -4   2   2  245.08   15.20
  -4   2   2  257.17   15.70
   4   2  -2  244.28   15.50
   3  -2  -2 2638.34  139.89
  -3  -2   2 2491.45  138.79
  -3  -2   2 2642.34  139.49
   3  -2  -2 2353.76  139.79
  -3  -2   2 2772.72  138.69
   3  -2  -2 2661.93  140.19
  -3   2   2 2505.75  139.99
   3   2  -2 2495.15  139.29
  -3   2   2 2579.14  139.69
   3   2  -2 2445.26  138.99
  -3   2   2 2700.73  139.79
   3   2  -2 2654.63  139.59
  -2  -2   2   17.10    2.50
   2  -2  -2   13.40    3.50
   2  -2  -2   16.20    3.50
   2  -2  -2   12.10    3.80
   2  -2  -2   17.50    3.40
  -2   2   2   15.40    3.20
   2   2  -2   12.20    2.50
  -2   2   2   13.60    3.90
   2   2  -2   15.00    2.00
   2   2  -2   13.10    1.90
   2   2  -2   14.90    4.00
  -2   2   2   13.10    3.40
   1  -2  -2 1227.18   67.69
  -1  -2   2 1217.88   66.99
  -1  -2   2 1278.37   66.69
  -1  -2   2 1262.47   67.89
   1  -2  -2 1277.87   67.79
  -1  -2   2 1128.89   66.79
   1  -2  -2 1267.27   67.69
   1   2  -2 1138.29   66.99
  -1   2   2 1178.18   67.59
  -1   2   2 1323.97   67.79
  -1   2   2 1283.67   67.59
   1   2  -2 1277.57   67.09
   1   2  -2 1291.17   67.89
   1   2  -2 1305.37   66.79
  -1   2   2 1135.69   67.59
   0  -2   2   39.90    4.80
   0  -2  -2   39.60    4.50
   0  -2  -2   39.80    4.10
   0  -2   2   43.00    3.10
   0  -2  -2   40.70    4.00
   0   2   2   37.70    4.20
   0   2  -2   38.60    4.00
   0   2   2   32.40    3.80
   0   2  -2   48.00    3.50
   0   2   2   43.40    3.90
   0   2  -2   31.10    3.80
   1  -2   2   93.39    6.80
   1  -2   2   97.39    7.30
   1  -2   2  108.99    6.70
  -1  -2  -2   96.59    7.00
  -1  -2  -2  102.49    7.00
  -1  -2  -2   90.29    6.90
  -1   2  -2  102.79    7.30
   1   2   2   95.99    6.80
   1   2   2  104.19    7.10
   1   2   2   97.99    7.00
  -1   2  -2   99.89    6.90
  -1   2  -2  110.39    6.60
   2  -2   2   76.89    5.90
  -2  -2  -2   77.89    4.90
  -2  -2  -2   77.29    5.80
   2  -2   2   74.69    5.90
   2  -2   2   77.59    5.90
   2  -2   2   70.09    5.20
  -2   2  -2   88.09    5.80
   2   2   2   75.99    5.70
  -2   2  -2   76.49    6.00
   2   2   2   75.29    4.80
  -3  -2  -2 1465.85   82.09
  -3  -2  -2 1491.55   82.59
   3  -2   2 1535.45   82.69
   3  -2   2 1474.25   82.49
   3  -2   2 1531.95   82.79
   3   2   2 1435.46   81.99
   3   2   2 1634.64   82.59
  -3   2  -2 1605.44   82.69
  -3   2  -2 1489.95   82.79
  -4  -2  -2   31.30    4.00
   4  -2   2   36.80    4.90
  -4  -2  -2   28.60    3.60
   4  -2   2   32.90    4.80
   4  -2   2   32.40    4.30
  -4   2  -2   27.60    4.50
   4   2   2   29.80    3.30
   4   2   2   28.20    3.90
  -4   2  -2   33.00    4.30
   5  -2   2   53.39    6.20
  -5  -2  -2   58.09    6.30
   5  -2   2   70.49    8.20
   5  -2   2   56.89    6.40
  -5   2  -2   48.80    7.00
   5   2   2   57.19    6.50
   5   2   2   59.99    6.20
  -5   2  -2   64.99    7.00
   5   2   2   68.79    6.90
   6  -2   2   12.00    4.80
   6  -2   2   23.40    5.40
   6  -2   2   14.40    4.40
  -6  -2  -2   12.30    5.20
  -6  -2  -2   16.20    4.30
  -6   2  -2   22.00    6.40
   6   2   2   21.00    4.40
   6   2   2   12.30    3.70
  -6   2  -2   19.90    4.20
  -6   2  -2   22.40    5.10
   6   2   2   10.30    4.80
  -7  -2  -2  184.18   15.30
   7  -2   2  176.48   14.40
   7  -2   2  195.48   14.40
   7  -2   2  190.88   14.60
  -7  -2  -2  182.58   12.70
   7   2   2  201.48   14.30
   7   2   2  159.28   14.00
  -7   2  -2  180.88   15.90
  -7   2  -2  193.88   13.20
   7   2   2  193.58   12.90
  -7   2  -2  176.58   14.20
   8  -2   2   71.69    9.40
  -8  -2  -2   61.39    9.40
  -8  -2  -2   70.49    8.00
   8  -2   2   68.19    8.10
   8  -2   2   74.99    9.20
  -8   2  -2   71.59   10.10
   8   2   2   86.69    9.10
  -8   2  -2   67.59    8.60
   8   2   2   59.19    8.70
   8   2   2   80.89    9.20
   9  -2   2   10.00    7.30
  -9  -2  -2    1.70    7.60
   9  -2   2   -0.70    7.50
   9  -2   2    8.10    7.40
  -9  -2  -2    2.50    5.20
  -9   2  -2    1.80    4.90
  -9   2  -2   -5.60    7.60
   9   2   2    5.50    7.30
   9   2   2   -1.50    5.30
   9   2   2    8.40    6.50
 -10  -2  -2   72.79   10.30
  10  -2   2   84.09   10.00
 -10  -2  -2   78.49    9.00
  10  -2   2   87.39   12.10
 -10   2  -2   90.69   10.80
  10   2   2   66.39   11.40
 -10   2  -2   70.49   13.80
  10   2   2   83.59   10.80
  10   2   2   82.19    9.40
 -11  -2  -2   20.20    7.40
  11  -2   2   25.20   11.00
 -11  -2  -2   23.40   10.20
  11  -2   2   37.30   12.90
  11  -2   2   18.20    8.20
  11   2   2   25.90    9.80
  11   2   2    6.90    9.90
  11   2   2   22.80    7.90
 -11   2  -2   15.70    6.90
 -11   2  -2   32.20   11.10
  12  -2   2   13.20   12.60
 -12  -2  -2   13.10   10.70
 -12  -2  -2   12.80    8.60
  12  -2   2  -12.30    9.90
  12  -2   2    6.30   11.40
  12   2   2  -19.40    8.40
  12   2   2   -4.20   10.00
  12   2   2   13.20   11.00
 -12   2  -2   24.10   15.40
 -12   2  -2    6.10    8.30
  13  -2   2  103.09   17.80
 -13  -2  -2  109.59   15.20
  13  -2   2  134.59   19.20
  13  -2   2  111.89   16.10
 -13  -2  -2  120.79   13.60
  13   2   2  106.39   19.20
  13   2   2  113.99   18.30
 -13   2  -2  175.68   20.00
  13   2   2  125.59   15.50
 -13   2  -2  111.59   20.10
  14  -3  -2   17.00   18.00
  14  -3  -2   57.69   20.30
  14   3  -2   74.39   23.10
  14   3  -2   45.80   19.20
 -14   3   2   45.80   10.00
  13  -3  -2   18.80   12.70
  13  -3  -2   12.40   15.00
  13  -3  -2   13.10   14.50
  13   3  -2   27.30   17.00
 -13   3   2   51.89   15.10
  13   3  -2   27.70   16.20
  13   3  -2   59.09   14.50
  12  -3  -2  197.68   23.50
 -12  -3   2  187.68   12.80
  12  -3  -2  191.98   20.00
 -12  -3   2  179.48   13.70
  12  -3  -2  195.78   20.60
 -12   3   2  185.28   22.70
  12   3  -2  148.69   18.60
  12   3  -2  174.48   20.10
 -12   3   2  186.88   19.40
  12   3  -2  250.07   22.00
 -11  -3   2    8.30    4.20
  11  -3  -2   11.20    9.30
 -11  -3   2    9.20    5.30
  11  -3  -2   11.30   11.10
  11  -3  -2    8.60   10.80
 -11   3   2   14.20    5.60
 -11   3   2   -6.50    8.00
  11   3  -2   18.90    8.60
 -11   3   2   19.80   11.30
  11   3  -2  -14.00    9.50
  11   3  -2   35.80   11.30
 -10  -3   2  226.68   14.30
 -10  -3   2  210.38   15.20
  10  -3  -2  257.07   20.10
  10  -3  -2  201.88   20.70
 -10   3   2  202.88   19.40
 -10   3   2  258.57   16.30
 -10   3   2  216.48   18.10
  10   3  -2  238.08   20.40
  10   3  -2  204.48   18.00
  10   3  -2  177.08   20.60
  -9  -3   2    0.30    3.00
  -9  -3   2   -6.00    4.10
   9  -3  -2   -0.30    9.10
   9  -3  -2   -5.30    8.00
   9  -3  -2    2.00    7.50
  -9   3   2    5.80    8.60
   9   3  -2   11.80    7.70
  -9   3   2   -0.60    6.20
   9   3  -2    9.70    6.90
   9   3  -2   -4.60    6.60
  -9   3   2   -1.70    5.30
   8  -3  -2    8.30    7.10
  -8  -3   2    6.00    4.00
   8  -3  -2   10.50    9.20
   8  -3  -2    5.80    8.20
  -8  -3   2    5.00    2.80
  -8  -3   2    6.50    5.50
   8  -3  -2    4.90    6.10
   8   3  -2    4.00    6.40
  -8   3   2    4.90    5.40
  -8   3   2    7.00    6.60
  -8   3   2    8.90    4.20
   8   3  -2    8.70    6.50
   8   3  -2   15.30    6.70
   8   3  -2    8.70    4.90
  -7  -3   2   12.40    3.60
  -7  -3   2    0.80    4.60
   7  -3  -2   10.60    6.00
   7  -3  -2   13.00    6.90
   7  -3  -2    5.60    6.20
   7  -3  -2    2.50    6.60
  -7  -3   2   15.60    2.60
  -7   3   2   11.90    7.20
   7   3  -2   10.70    5.60
   7   3  -2   10.80    4.00
  -7   3   2   11.00    5.00
  -7   3   2    8.70    4.00
   7   3  -2   16.60    5.30
  -6  -3   2 1110.89   64.99
  -6  -3   2 1209.38   66.19
  -6  -3   2 1217.38   64.59
   6  -3  -2 1265.47   67.19
   6  -3  -2 1157.68   66.99
   6  -3  -2 1083.09   66.69
   6  -3  -2 1279.87   67.89
   6   3  -2 1266.47   66.69
  -6   3   2 1101.39   66.99
  -6   3   2 1234.48   66.49
   6   3  -2 1158.48   65.69
   6   3  -2 1128.09   66.49
  -6   3   2 1262.77   66.09
  -5  -3   2 1426.66   82.19
   5  -3  -2 1400.96   83.99
   5  -3  -2 1586.14   84.39
   5  -3  -2 1449.46   84.09
   5  -3  -2 1597.24   84.79
  -5  -3   2 1545.75   83.39
  -5  -3   2 1592.04   81.99
  -5   3   2 1576.34   83.59
   5   3  -2 1507.05   82.79
  -5   3   2 1576.54   83.89
   5   3  -2 1528.55   83.49
   5   3  -2 1523.95   83.69
  -5   3   2 1431.46   84.19
   4  -3  -2  502.65   29.20
   4  -3  -2  525.95   29.40
   4  -3  -2  434.26   29.00
   4  -3  -2  501.25   29.90
  -4  -3   2  525.05   28.40
   4   3  -2  486.75   27.60
   4   3  -2  491.05   28.10
   4   3  -2  521.65   28.60
  -4   3   2  452.05   29.20
  -4   3   2  508.75   28.70
  -4   3   2  501.35   28.90
   3  -3  -2   54.79    6.60
   3  -3  -2   45.30    5.40
   3  -3  -2   48.80    5.50
  -3  -3   2   61.29    4.90
  -3   3   2   54.59    5.90
   3   3  -2   53.99    5.80
   3   3  -2   54.19    4.30
   3   3  -2   58.89    3.90
  -3   3   2   61.29    6.10
  -3   3   2   43.50    5.50
   2  -3  -2 1384.16   82.39
   2  -3  -2 1552.94   82.59
  -2  -3   2 1520.45   81.69
   2  -3  -2 1547.95   82.39
   2   3  -2 1439.76   81.09
  -2   3   2 1571.54   82.39
   2   3  -2 1558.24   81.79
  -2   3   2 1459.85   82.49
  -2   3   2 1478.05   82.39
   2   3  -2 1595.74   82.79
   2   3  -2 1483.35   81.09
  -1  -3   2  817.52   44.40
   1  -3  -2  838.32   45.20
   1  -3  -2  773.62   45.40
  -1  -3   2  841.62   45.50
   1   3  -2  848.52   45.50
  -1   3   2  787.32   45.40
  -1   3   2  729.93   45.30
   1   3  -2  834.72   44.70
   1   3  -2  864.91   44.20
  -1   3   2  838.82   45.40
  -1   3   2  838.52   45.20
   1   3  -2  819.32   44.50
   0  -3   2  202.98   11.50
   0  -3  -2  207.38   12.10
   0  -3   2  208.18   11.60
   0  -3  -2  186.98   12.50
   0  -3   2  199.58   12.40
   0  -3  -2  200.48   12.40
   0  -3   2  199.38   12.10
   0   3   2  209.48   12.40
   0   3  -2  219.78   11.60
   0   3   2  188.28   12.50
   0   3  -2  204.48   12.40
   0   3   2  206.98   12.20
   0   3  -2  201.88   11.50
   0   3  -2  194.38   12.10
   1  -3   2  289.57   16.90
   1  -3   2  287.37   16.00
  -1  -3  -2  285.47   16.70
   1  -3   2  287.57   17.00
  -1  -3  -2  281.67   17.00
   1  -3   2  312.57   16.70
  -1  -3  -2  283.97   16.90
   1   3   2  307.97   16.80
  -1   3  -2  295.17   17.00
   1   3   2  291.37   17.20
   1   3   2  275.57   17.00
  -1   3  -2  284.27   16.90
  -1   3  -2  307.07   16.60
  -2  -3  -2  709.13   41.30
   2  -3   2  742.53   40.90
   2  -3   2  737.33   41.60
   2  -3   2  744.63   41.50
   2  -3   2  774.42   41.50
   2   3   2  736.63   41.30
   2   3   2  741.83   41.50
  -2   3  -2  743.23   41.50
  -2   3  -2  812.92   41.40
   3  -3   2  757.52   42.90
  -3  -3  -2  731.73   43.00
  -3  -3  -2  756.02   42.40
   3  -3   2  791.82   43.40
   3  -3   2  781.82   43.50
  -3   3  -2  864.51   43.30
   3   3   2  816.62   43.10
   3   3   2  762.02   42.30
  -3   3  -2  763.22   43.50
  -4  -3  -2   11.70    3.70
   4  -3   2   14.70    3.90
   4  -3   2   13.90    4.20
   4  -3   2   17.50    4.40
   4   3   2    9.90    2.40
   4   3   2   14.50    3.20
  -4   3  -2   17.30    4.40
  -4   3  -2   14.80    3.60
  -5  -3  -2  103.69    8.80
   5  -3   2  107.59    9.60
   5  -3   2   99.09    9.50
   5  -3   2   95.89    9.90
   5   3   2   85.19    9.40
  -5   3  -2   97.39   10.80
   5   3   2  115.69    8.50
  -5   3  -2  115.89    9.10
   5   3   2  107.89    7.60
  -6  -3  -2    3.60    4.00
   6  -3   2   -3.40    4.80
   6  -3   2   -3.50    4.30
   6  -3   2    1.60    4.60
  -6  -3  -2   -1.90    3.40
  -6   3  -2    1.80    5.70
  -6   3  -2    1.90    3.50
   6   3   2   -1.20    2.90
   6   3   2   -6.00    4.00
  -6   3  -2   -4.40    5.50
   6   3   2    0.10    4.00
   7  -3   2    5.80    5.20
   7  -3   2    4.90    5.40
   7  -3   2   -2.80    4.50
  -7  -3  -2    4.50    4.60
  -7  -3  -2    1.90    3.90
   7   3   2    5.60    5.00
   7   3   2    5.40    3.40
  -7   3  -2    1.90    3.80
  -7   3  -2    0.90    6.40
  -7   3  -2    4.20    6.10
   7   3   2    1.60    3.90
  -8  -3  -2    7.20    5.30
   8  -3   2   19.70    7.00
   8  -3   2   18.80    6.90
  -8  -3  -2   18.20    4.40
   8  -3   2   19.60    7.80
  -8   3  -2   10.50    4.90
  -8   3  -2    3.40    7.70
   8   3   2   22.10    6.60
   8   3   2    5.80    4.30
   8   3   2   13.00    5.40
   9  -3   2   93.29   11.20
  -9  -3  -2   88.29   10.30
   9  -3   2   93.49   11.60
   9  -3   2   89.49   12.90
  -9  -3  -2  107.89   13.00
  -9   3  -2  114.59   11.00
  -9   3  -2  110.99   14.10
   9   3   2   94.29   11.30
   9   3   2   89.79   10.30
   9   3   2   92.99   11.70
  10  -3   2  275.27   25.60
  10  -3   2  277.67   22.00
 -10  -3  -2  255.37   18.90
 -10  -3  -2  275.37   21.60
 -10   3  -2  269.47   24.00
 -10   3  -2  302.97   20.60
  10   3   2  265.37   21.00
  10   3   2  288.67   19.40
  10   3   2  265.87   22.00
  11  -3   2   88.99   13.90
 -11  -3  -2   84.19   10.40
 -11  -3  -2   80.39   11.80
  11  -3   2  108.09   13.50
  11  -3   2  100.39   14.30
 -11   3  -2  111.59   12.00
 -11   3  -2  101.99   15.00
  11   3   2   95.29   13.30
  11   3   2   82.69   10.30
  11   3   2   82.79   12.30
 -12  -3  -2  156.58   16.00
  12  -3   2  240.48   21.40
 -12  -3  -2  148.59   16.20
  12  -3   2  194.18   20.20
  12  -3   2  165.48   19.50
  12   3   2  205.18   20.90
 -12   3  -2  171.48   21.80
  12   3   2  155.18   18.10
 -12   3  -2  217.08   18.50
  12   3   2  222.18   17.60
 -13  -3  -2   53.69    9.50
 -13  -3  -2   42.30   12.50
  13  -3   2   44.30   15.80
  13  -3   2   28.80   15.30
  13  -3   2   47.20   14.50
  13   3   2   64.29   14.20
 -13   3  -2   67.69   16.40
 -13   3  -2   73.49   10.50
  13   3   2   70.39   11.60
  13   3   2   40.40   15.50
  13  -4  -2   56.09   16.80
  13  -4  -2   65.49   16.20
  13  -4  -2   76.29   17.80
  13   4  -2   47.90   15.40
  13   4  -2   49.00   16.70
  13   4  -2   32.30   13.60
 -13   4   2  106.39   13.20
  12  -4  -2   54.09   13.70
  12  -4  -2   24.60   13.90
  12  -4  -2   15.00   13.30
 -12   4   2   18.20    9.60
 -12   4   2   20.40   13.60
  12   4  -2   11.50   11.10
  12   4  -2   22.30   12.40
  11  -4  -2  126.39   16.20
  11  -4  -2  101.79   15.40
  11  -4  -2  111.59   16.00
 -11   4   2  127.49   12.20
 -11   4   2  131.89   13.50
  11   4  -2  114.09   13.10
 -11   4   2  127.19   16.40
  11   4  -2  126.49   15.20
  11   4  -2  110.29   13.70
  10  -4  -2    0.80   11.30
 -10  -4   2    3.70    3.20
  10  -4  -2   -4.50   10.00
 -10  -4   2    1.70    2.80
  10  -4  -2    6.80    9.50
  10   4  -2   -0.90    8.50
 -10   4   2    4.10    6.30
 -10   4   2  -10.10    7.70
  10   4  -2   -4.90    8.70
  10   4  -2   -0.80    6.60
 -10   4   2  -11.40    6.50
  -9  -4   2   15.90    2.90
   9  -4  -2    9.30    9.70
  -9  -4   2   21.80    3.70
   9  -4  -2   22.50    9.20
   9  -4  -2   12.60    8.70
   9   4  -2   14.90    5.80
   9   4  -2   16.60    7.70
  -9   4   2    8.80    6.50
   9   4  -2   12.50    8.00
  -9   4   2   29.00    5.90
  -9   4   2   21.80    8.30
   8  -4  -2   21.50    7.40
   8  -4  -2   26.80    9.20
  -8  -4   2   23.30    3.40
  -8  -4   2   28.60    3.10
   8  -4  -2   31.30    8.40
   8  -4  -2   33.50    9.20
  -8   4   2   33.30    6.80
   8   4  -2   25.90    5.30
  -8   4   2   32.90    7.80
   8   4  -2   28.40    7.50
   8   4  -2   34.80    7.60
  -8   4   2   31.80    6.30
  -7  -4   2   43.40    4.20
   7  -4  -2   51.79    8.60
   7  -4  -2   39.40    7.40
   7  -4  -2   40.20    7.80
  -7  -4   2   46.90    3.70
  -7  -4   2   44.90    6.50
   7  -4  -2   45.50    7.50
  -7   4   2   41.50    6.60
   7   4  -2   36.20    7.00
  -7   4   2   50.79    7.00
  -7   4   2   40.30    7.70
   7   4  -2   57.59    7.40
   7   4  -2   41.70    5.30
  -6  -4   2   59.59    6.80
   6  -4  -2   56.39    7.90
   6  -4  -2   70.69    8.20
   6  -4  -2   67.49    8.30
   6  -4  -2   73.49   10.00
  -6   4   2   76.59    8.80
   6   4  -2   74.49    6.30
  -6   4   2   61.09    7.30
   6   4  -2   66.39    7.20
   6   4  -2   49.50    7.10
  -6   4   2   57.99    8.20
   5  -4  -2  571.84   34.60
   5  -4  -2  607.04   34.80
   5  -4  -2  610.34   35.80
   5  -4  -2  530.15   34.90
  -5  -4   2  597.74   33.60
   5   4  -2  598.04   32.60
   5   4  -2  592.14   33.30
  -5   4   2  589.14   34.10
  -5   4   2  565.94   35.00
  -5   4   2  587.94   34.00
   5   4  -2  559.84   33.70
   4  -4  -2   17.40    5.20
   4  -4  -2   20.30    5.30
   4  -4  -2   16.20    5.10
  -4  -4   2   21.50    3.80
   4  -4  -2   16.40    5.40
   4   4  -2   18.10    4.00
  -4   4   2   23.70    4.70
   4   4  -2   21.50    2.60
  -4   4   2   23.90    5.50
  -4   4   2   17.20    4.60
   4   4  -2   18.90    3.10
   3  -4  -2   -0.90    3.40
  -3  -4   2    0.40    2.10
   3  -4  -2    3.60    3.60
   3  -4  -2    1.60    3.40
   3  -4  -2    3.20    2.40
  -3   4   2    1.80    3.60
   3   4  -2   -1.10    1.20
   3   4  -2    2.90    2.20
   3   4  -2    0.80    0.90
  -3   4   2   -2.40    3.00
  -3   4   2    1.10    3.00
  -2  -4   2 2030.20  111.39
   2  -4  -2 2057.59  112.49
   2  -4  -2 2096.09  112.19
   2  -4  -2 2206.08  112.29
   2  -4  -2 1916.51  112.29
  -2   4   2 2194.08  112.29
   2   4  -2 2145.89  112.49
   2   4  -2 2011.20  111.39
  -2   4   2 1954.60  112.19
  -2   4   2 2015.20  112.39
   1  -4  -2 1025.50   59.19
  -1  -4   2 1067.39   57.99
   1  -4  -2 1095.09   58.79
  -1  -4   2 1088.69   59.09
   1   4  -2 1150.98   59.19
   1   4  -2 1089.99   58.69
   1   4  -2 1072.49   58.09
   1   4  -2 1023.60   57.79
  -1   4   2 1010.30   59.19
  -1   4   2 1127.59   59.19
  -1   4   2 1032.90   59.19
  -1   4   2 1117.99   58.89
   1   4  -2 1070.79   58.49
   0  -4   2 2437.66  126.69
   0  -4   2 2242.08  126.09
   0  -4   2 2368.96  126.49
   0  -4  -2 2213.18  126.79
   0  -4  -2 2382.86  126.89
   0  -4   2 2374.76  126.29
   0  -4  -2 2322.77  126.29
   0   4   2 2324.37  126.39
   0   4  -2 2373.36  126.59
   0   4  -2 2299.67  126.49
   0   4  -2 2429.06  126.09
   0   4  -2 2340.67  126.29
   0   4   2 2272.57  126.79
   0   4   2 2385.86  126.89
  -1  -4  -2  177.48   11.50
   1  -4   2  189.68   11.60
   1  -4   2  181.18   10.30
   1  -4   2  186.78   11.50
  -1  -4  -2  187.98   11.80
   1  -4   2  189.28   11.20
   1   4   2  169.38   11.50
  -1   4  -2  198.78   11.20
   1   4   2  188.08   11.90
  -1   4  -2  180.58   11.40
  -1   4  -2  191.28   11.60
   1   4   2  184.98   11.10
   2  -4   2  283.17   16.90
   2  -4   2  282.97   16.20
   2  -4   2  309.47   17.00
  -2  -4  -2  273.47   16.70
   2  -4   2  283.17   16.80
  -2   4  -2  275.97   17.00
  -2   4  -2  286.97   16.00
   2   4   2  274.77   16.80
   2   4   2  277.37   17.10
  -2   4  -2  307.97   16.70
   3  -4   2   -1.30    2.00
   3  -4   2   -3.30    2.70
   3  -4   2   -2.50    2.90
  -3  -4  -2    1.20    2.50
  -3   4  -2    2.40    2.50
  -3   4  -2    3.10    3.10
   3   4   2    1.10    2.10
   3   4   2    1.00    0.90
  -3   4  -2    1.40    1.70
   4  -4   2   60.19    7.10
   4  -4   2   66.39    7.90
   4  -4   2   77.79    8.30
  -4  -4  -2   58.79    6.20
  -4   4  -2   72.79    8.30
  -4   4  -2   76.89    6.60
   4   4   2   77.69    6.50
   4   4   2   72.59    5.10
  -4   4  -2   80.89    7.40
   5  -4   2   41.70    6.00
   5  -4   2   45.80    5.90
   5  -4   2   45.20    6.40
  -5  -4  -2   44.30    5.20
   5   4   2   38.60    4.00
  -5   4  -2   45.20    5.20
  -5   4  -2   40.90    6.40
  -5   4  -2   49.50    5.70
   5   4   2   47.60    5.50
   6  -4   2  473.25   29.20
  -6  -4  -2  487.25   28.40
   6  -4   2  496.35   29.90
   6  -4   2  467.55   29.60
  -6  -4  -2  500.05   29.30
  -6   4  -2  467.75   30.10
   6   4   2  512.55   28.50
  -6   4  -2  485.55   31.00
   6   4   2  456.55   29.10
   6   4   2  487.45   27.70
  -6   4  -2  547.45   29.10
  -7  -4  -2  107.09   11.30
   7  -4   2  104.89   12.60
  -7  -4  -2  114.39    9.50
   7  -4   2  123.29   11.20
   7  -4   2   99.89   12.00
   7   4   2  124.69    8.90
   7   4   2  138.39   10.10
  -7   4  -2   97.59   11.20
  -7   4  -2  117.99   13.50
  -7   4  -2  131.59   11.30
   7   4   2  122.09   11.40
   8  -4   2  436.66   28.90
   8  -4   2  402.26   28.30
  -8  -4  -2  408.46   27.20
  -8  -4  -2  430.26   26.00
   8  -4   2  460.55   27.60
  -8   4  -2  437.56   29.90
  -8   4  -2  417.26   28.10
   8   4   2  428.06   26.60
  -8   4  -2  479.35   26.90
   8   4   2  459.45   25.70
   8   4   2  405.16   27.50
   9  -4   2    4.10    9.60
  -9  -4  -2   10.30    5.20
  -9  -4  -2   18.10    6.90
   9  -4   2    4.10    8.10
   9  -4   2    2.80    6.50
  -9   4  -2   14.50    5.70
   9   4   2   15.50    5.20
  -9   4  -2   -0.90    8.70
   9   4   2    7.40    7.20
   9   4   2   20.70    8.00
 -10  -4  -2  112.99   13.10
  10  -4   2   78.49   16.30
  10  -4   2   64.89   12.10
 -10  -4  -2   98.39   10.60
  10  -4   2   96.49   11.20
  10   4   2  106.09   10.80
 -10   4  -2   79.59   15.30
  10   4   2   74.29   11.90
  10   4   2   90.69   10.70
 -10   4  -2   96.79   11.60
  11  -4   2  264.47   25.60
  11  -4   2  315.97   26.40
 -11  -4  -2  308.67   21.10
 -11  -4  -2  263.17   21.90
 -11   4  -2  326.17   21.60
 -11   4  -2  270.37   29.40
  11   4   2  319.17   20.90
  11   4   2  291.77   24.60
  12  -4   2   21.60   11.90
  12  -4   2    5.70   12.20
 -12  -4  -2   18.30    6.70
 -12  -4  -2   18.20    8.10
  12  -4   2    6.40   12.40
 -12   4  -2   28.00   13.40
  12   4   2   -0.90   10.90
 -12   4  -2    9.10    8.60
  12   4   2    9.40    9.10
  12   4   2   -0.50   10.00
  13  -4   2    4.90   15.40
 -13  -4  -2   11.70   10.30
  13  -4   2  -19.30   12.50
 -13  -4  -2   24.20    8.50
  13  -4   2   31.50   15.70
  13   4   2   15.40   13.90
 -13   4  -2  -19.80   17.70
  13   4   2   29.20   12.70
 -13   4  -2    7.20    8.50
  13   4   2   18.10    9.20
  13  -5  -2   45.60   16.90
  13  -5  -2   70.99   14.80
  13  -5  -2   73.69   17.80
 -13   5   2   67.79   11.90
 -13   5   2   35.10   12.50
  13   5  -2   40.60   13.20
  13   5  -2   34.80   15.00
  13   5  -2   63.29   13.80
 -13   5   2   61.99   18.00
  12  -5  -2   90.79   16.20
  12  -5  -2   81.99   16.50
  12  -5  -2  110.49   15.00
  12   5  -2   86.99   13.60
 -12   5   2  104.59   13.40
  12   5  -2  114.29   15.90
 -12   5   2  100.59   12.20
 -12   5   2   76.89   17.70
  12   5  -2   64.29   14.30
  11  -5  -2   56.29   11.60
  11  -5  -2   63.19   13.20
  11  -5  -2   45.20   12.70
 -11   5   2   46.80   14.00
  11   5  -2   41.70    9.00
 -11   5   2   43.40   11.00
 -11   5   2   50.59    8.00
  11   5  -2   35.80   10.90
  11   5  -2   46.70   13.50
  10  -5  -2   14.30   10.50
  10  -5  -2   21.40   10.30
 -10   5   2    2.80    6.90
  10   5  -2   10.50    8.50
  10   5  -2   -1.70    8.80
 -10   5   2    5.30    6.80
  10   5  -2   13.80    7.70
 -10   5   2    8.70    9.10
   9  -5  -2   24.20    9.10
   9  -5  -2   16.50    9.30
   9  -5  -2   44.30    9.30
  -9   5   2   39.70    7.90
  -9   5   2   39.20    6.70
   9   5  -2   33.00    8.90
   9   5  -2   24.30    7.00
  -9   5   2   23.60   10.80
   9   5  -2   39.00    8.50
   8  -5  -2  101.79   12.80
   8  -5  -2  118.59   14.70
   8  -5  -2  128.99   14.30
   8  -5  -2  146.79   16.10
   8   5  -2  170.58   13.80
  -8   5   2  134.39   14.90
  -8   5   2  144.39   12.90
   8   5  -2  122.09   13.30
   8   5  -2  118.49   10.80
  -8   5   2  165.18   14.40
   7  -5  -2    6.00    5.90
   7  -5  -2   14.30    6.00
   7  -5  -2    6.80    6.10
   7  -5  -2    0.70    6.60
   7   5  -2    3.60    5.10
  -7   5   2   -0.50    4.40
  -7   5   2    2.90    4.90
   7   5  -2    5.10    3.70
  -7   5   2   13.90    6.50
   7   5  -2    5.20    5.20
   6  -5  -2  330.57   24.40
   6  -5  -2  360.26   24.50
   6  -5  -2  381.36   24.60
   6  -5  -2  409.26   25.50
   6   5  -2  376.86   22.00
   6   5  -2  423.96   23.20
  -6   5   2  411.86   24.10
   6   5  -2  361.46   23.50
  -6   5   2  379.96   23.70
[truncated: 14,373,775 more chars]
